# Supplementary material for: Gene and miRNA expression changes in squamous cell carcinoma of larynx and hypopharynx
Source: Genes Cancer. 2015 Jul;6(7-8):328–40. doi: 10.18632/genesandcancer.69 (PMC4575920; doi:10.18632/genesandcancer.69)
Supplement: Supplementary file 1 [file ganc-06-328-s001.xlsx]

## Sheet: Supp Table 1
Supplementary Table 1: Clinical details of the tumors used for discovery and validation set.
		Discovery Set
Sample code	Sample Name	Age	Sex	subsite	Tissue type (T, N)	Risk Habits	TNM stage	Stage of cancer	Biopsy results	Primary/ Recurrent
7t6pux	LP1_T	70	M	Larynx (supraglottis)	T	Smoking, Drinking (S, D)	T3N0Mx	Stage III	MDSCC	Primary
emdb4k	LP2_T	68	M	Larynx	T	Smoking (S)	T4N2bMx	Stage IVA	MDSCC	Primary
qva3ot	LP3_T	60	M	Larynx	T	No habits	T4N0Mx	Stage IVA	MDSCC	Primary
v152d4	LP4_T	62	M	Larynx (supraglottis)	T	Chewing (C)	T4N2cMx	Stage IVA	MDSCC	Primary
itnb4j	LP5_T	64	M	Larynx (glottis)	T	No habits	T1N0M0	Stage I	SCC	Recurrent
0ubur0	LP6_T	57	F	Pharynx (cricopharynx) + upper cervical oesophagus	T	No habits	T2N0M0	Stage II	MDKSCC	Primary
3dapc3	LP6_N	57	F	Pharynx (cricopharynx) + upper cervical oesophagus	N	No habits	-	-	-	-
g82d35	LP7_T	75	M	Larynx (glottis)	T	Chewing (C)	T4aN0Mx	Stage IVA	MDSCC	Recurrant/ Residual
u1fypo	LP7_N	75	M	Larynx (glottis)	N	Chewing (C)	-	-	-	-
2euocs	LP8_T	60	M	Larynx (carcinoma in larynx and CA in glottis)	T	Smoking, Chewing (C,S)	T3N0M0	Stage III	MDSCC	Primary
0rc4rq	LP8_N	60	M	Larynx (carcinoma in larynx and CA in glottis)	N	Smoking, Chewing (C,S)	-	-	-	-
a6f41n	LP9_T	40	F	Hypopharynx	T	Chewing (C)	T3N0M0	Stage III	MDSCC	Primary
l983jx	LP9_N	40	F	Hypopharynx	N	Chewing (C)	-	-	-	-
tu2jsy	LP10_T	54	M	Hypopharynx	T	Smoking, Chewing (C,S)	T3N0Mx	Stage III	MDSCC	Primary
lp0dd2	LP10_N	54	M	Hypopharynx	N	Smoking, Chewing (C,S)	-	-	-	-
uhxr8e	LP11_T	46	M	Larynx (glottis)	T	Drinking (D)	T2N0M0	Stage II	MDSCC	Recurrent
8zo6l8	LP12_T	65	F	Larynx (supraglottis)	T	No habits	T4aN2cM0	Stage IVA	High grade squamous dysplasia	Second primary
9zexjo	LP13_T	55	M	Hypopharynx	T	N/A	N/A	Stage IV	PDSCC	Recurrent
		Validation Set (includes the discovery set)
6e94xs	LP14_T	55	Male	Hypopharynx	T	Smoking	T3N2bM0	Stage IVA	MDSCC	Primary
lt9l82	LP14_N	55	Male	Hypopharynx	N	Smoking	-	-	-
gray98	LP21_T	58	Female	Hypopharynx	T	Chewing	T4aN2b M0	Stage IVA	PDSCC	Primary
bmu8bf	LP21_N	58	Female	Hypopharynx	N	Chewing	-	-	-
rgruzs	LP25_T	62	Male	Larynx (glottis,epiglottis)	T	Smoking,Drinking	T4aN2c	Stage IVA	WELL TO MDSCC	Primary
mdhrwe	LP25_N	62	Male	Larynx (glottis,epiglottis)	N	Smoking,Drinking	-	-	-
fpja1n	LP22_T	50	Male	Larynx (Glottis)	T	Smoking	T4N0M0	Stage IV	WDSCC	Primary
xvp2vx	LP22_N	50	Male	Larynx (Glottis)	N	Smoking	-	-	-	-
m8anci	LP18_T	55	Male	Larynx (Supraglottis)	T	Smoking	T2N0Mx	Stage II	MDSCC	Recurrent
xkkk4l	LP18_N	55	Male	Larynx (Supraglottis)	N		-	-	-	-
7t6pux	LP1_T	70	M	Larynx (supraglottis)	T	Smoking, Drinking (S, D)	T3N0Mx	Stage III	MDSCC	Primary
emdb4k	LP2_T	68	M	Larynx	T	Smoking (S)	T4N2bMx	Stage IVA	MDSCC	Primary
qva3ot	LP3_T	60	M	Larynx	T	No habits	T4N0Mx	Stage IVA	MDSCC	Primary
v152d4	LP4_T	62	M	Larynx (supraglottis)	T	Chewing (C)	T4N2cMx	Stage IVA	MDSCC	Primary
itnb4j	LP5_T	64	M	Larynx (glottis)	T	No habits	T1N0M0	Stage I	SCC	Recurrent
0ubur0	LP6_T	57	F	Pharynx (cricopharynx) + upper cervical oesophagus	T	No habits	T2N0M0	Stage II	MDKSCC	Primary
3dapc3	LP6_N	57	F	Pharynx (cricopharynx) + upper cervical oesophagus	N	No habits	-	-	-	-
g82d35	LP7_T	75	M	Larynx (glottis)	T	Chewing (C)	T4aN0Mx	Stage IVA	MDSCC	Recurrant/ Residual
u1fypo	LP7_N	75	M	Larynx (glottis)	N	Chewing (C)	-	-	-	-
2euocs	LP8_T	60	M	Larynx (carcinoma in larynx and CA in glottis)	T	Smoking, Chewing (C,S)	T3N0M0	Stage III	MDSCC	Primary
0rc4rq	LP8_N	60	M	Larynx (carcinoma in larynx and CA in glottis)	N	Smoking, Chewing (C,S)	-	-	-	-
a6f41n	LP9_T	40	F	Hypopharynx	T	Chewing (C)	T3N0M0	Stage III	MDSCC	Primary
l983jx	LP9_N	40	F	Hypopharynx	N	Chewing (C)	-	-	-	-
tu2jsy	LP10_T	54	M	Pharynx (hypopharynx)	T	Smoking, Chewing (C,S)	T3N0Mx	Stage III	MDSCC	Primary
lp0dd2	LP10_N	54	M	Pharynx (hypopharynx)	N	Smoking, Chewing (C,S)	-	-	-	-
uhxr8e	LP11_T	46	M	Larynx (glottis)	T	Drinking (D)	T2N0M0	Stage II	MDSCC	Recurrent
8zo6l8	LP12_T	65	F	Larynx (supraglottis)	T	No habits	T4aN2cM0	Stage IVA	High grade squamous dysplasia	Second primary
9zexjo	LP13_T	55	M	Hypopharynx	T	N/A	N/A	Stage IV	PDSCC	Recurrent
lf577h	LP20_T	57	M	Larynx (glottis)	T	N/A	N/A	N/A	PDSCC	Recurrent
t22z4a	LP20_N	57	M	Larynx (glottis)	N	N/A	-	-	-	-
m2g4xn	LP24_T	42	M	Hypopharynx	T	Chewing	T3/4N2bMO	Stage IV	MDSCC	Primary
vpy0vh	LP24_N	42		-	N	Chewing	-	-	-	-
9n0nas	LP21_T	53	M	Hypopharynx	T	Smoking,Drinking	T2N2aMx	Stage IV	PDSCC	Primary
vtpngq	LP21_N	53	M	-	N	-	-	-	-	-
7lzdua	OT6_T	41	M	Oral Tongue	T	Smoking, Chewing, Drinking	T1N0M0	Stage I	MDSCC	Primary
qi3tjt	OT6_N	41	M	Oral Tongue	N	-	-	-	-	-

## Sheet: Supp Table 2
Supplementary Table 2: Primer sequences used for validation experiment.
Sr.No.	Gene	Sequence, 5' to 3'	No.of bases	Annealing temp	Amplicon size
1	MMP1_F	TCCAAGCCATATATGGACGTTC	22	54C	146 bp
	MMP1_R	GCGCATGTAGAATCTGTCTT	20
2	MMP10_F	ACAAGGATCTTGCCCAGCAAT	21	57C	197 bp
	MMP10_R	GTCAGGAACTCCACACCTGG	20
3	MMP12_F	TTTTTGCCCGTGGAGCTCAT	20	57C	156 bp
	MMP12_R	GGAACAAGTTTGTGCCTCCTG	21
4	SLURP1_F	TGGAGGCAGAGTACCCCTTCA	21	57C	122 bp
	SLURP1_R	GTCTCGGAAGCAGCAGAAGAT	21
5	KRT13_F	GCAGTGAGATGGAGTGCCAG	20	57C	130 bp
	KRT13_R	GAAGGGAAACCAATCATCTTGGC	23
6	ANXA9_F	TCTTCTCTCCAGGATGCAGTG	21	57C	138 bp
	ANXA9_R	AGGTTCAGCCAAACACGGAA	20
7	SCEL_F	TGGACAGGATCTCAGACAGA	20	54C
	SCEL_R	CGCCAGGTTGCAACTTTGTTA	21
8	CAPN14_F	GCCAGGGGATAGTAGGAGACT	21	57C	149 bp
	CAPN14_R	CCCATAGTGCCAGAACCAGAA	21
9	SPINK5_F	AATGCAAAGGATGAGTGCAGTG	22	54C	103 bp
	SPINK5_R	AGAACTTTCCATCAGCACCG	20
10	TGM3_F	GCTGAATGTGGATAGCGTCT	20	54C	141 bp
	TGM3_R	ATGTCTTCTTCAAACTGTCCA	21
11	CRNN_F	GATTGTGAAACCCCACGATCC	21	57C	147 bp
	CRNN_R	GCACTCTCGCTCAGTGTCTT	20
12	KRT4_F	TACCAGACCAAGGTCCAGCAG	21	56C	156 bp
	KRT4_R	TACCTGAAGAGTCTGGCACTG	21
13	ENDOU_F	GGCCTGGGCTGGAAAAATAGA	21	57C	214 bp
	ENDOU_R	TGCCGAGTACAAGTTGCTGG	20
14	MMP11_F	GATCGACTTCGCCAGGTACT	20	57C	140 bp
	MMP11_R	CCCCGATAGTCCAGGTCTCA	20
15	b-actin_F	GCTCGTCGTCGACAACGGCTC	21	57C	353 bp
	b-actin_R	CAAACATGATCTGGGTCATCTTCTC	25
16	WIF1-CpG_M_F	GTTTTTGTCGTTTTTATTTTCGTTC	25	59C	211 bp
	WIF1-CpG_M_R	ACGCCGTCAAATACTCTACTACG	23
17	WIF1-CpG_U_F	TTTTTGTTGTTTTTATTTTTGTTTG	25	54C	210 bp
	WIF1-CpG_U_R	ACACCATCAAATACTCTACTACACT	25

## Sheet: Supp Table 3
Supplemenatary Table 3: Read statistics.
		Tag	Total reads	FilterMapped reads		Reads mapped to hg19		Reads mapped to hg19		Reads mapped to hg19 (MapQV>=10)
Sample code	sample name			Total count	% filtered	Total count	%	MapQV<10	MapQV>=10	Counted on exons	Counted on introns	Counted intergenic
0rc4rq	LP8_N	F3	37609046	2275751	6.05107	24632397	65.4959	10859100	34863738	24448766	8249355	2165617
		F5	37609046	6098513	16.2155	21090441	56.0781
2euocs	LP8_T	F3	15380193	2762514	17.9615	9562368	62.1733	5178055	12922712	8211751	3812499	898462
		F5	15380193	2309835	15.0182	8538399	55.5156
3dapc3	LP6_N	F3	17130873	1182421	6.90228	11075708	64.6535	4106579	16560952	12437756	3393573	729623
		F5	17130873	3785902	22.0999	9591823	55.9914
0ubur0	LP6_T	F3	18103863	1136123	6.27558	12847970	70.9681	5811755	17891411	11095716	5635859	1159836
		F5	18103863	2721022	15.0301	10855196	59.9607
u1fypo	LP7_N	F3	53691997	5245502	9.76962	36418221	67.828	18242874	49460509	36381242	9807051	3272216
		F5	53691997	9018254	16.7963	31285162	58.2678
g82d35	LP7_T	F3	31231856	3207793	10.2709	20273441	64.9127	11816645	26074712	18170498	6159572	1744642
		F5	31231856	5534339	17.7202	17617916	56.4101
lp0dd2	LP10_N	F3	25004155	6112359	24.4454	12401322	49.597	5881595	17837091	12931626	3840204	1065261
		F5	25004155	7219747	28.8742	11317364	45.2619
tu2jsy	LP10_T	F3	33848770	2859520	8.44793	19330782	57.1093	9434907	26845519	15488133	9732350	1625036
		F5	33848770	6782382	20.0373	16949644	50.0746
l983jx	LP9_N	F3	23285056	2396139	10.2905	12793297	54.9421	5347975	18660689	10568785	6762804	1329100
		F5	23285056	7090954	30.4528	11215367	48.1655
a6f41n	LP9_T	F3	22582021	3892827	17.2386	13466981	59.6359	6720640	18499329	11171371	6095866	1232092
		F5	22582021	4658022	20.6271	11752988	52.0458
7t6pux	LP1_T	F3	40661932	3310190	8.14076	26603676	65.4265	15508408	29836245	21181305	6662700	1992240
		F5	40661932	3708404	9.12009	18740977	46.0897
qva3ot	LP3_T	F3	12216764	2010837	16.4597	8404604	68.7957	5120301	9802932	8191463	1086999	524470
		F5	12216764	1501526	12.2907	6518629	53.3581
uhxr8e	LP11_T	F3	22789393	2384379	10.4627	14742470	64.6901	7256430	18309678	15044950	2391152	873576
		F5	22789393	3062150	13.4367	10823638	47.4942
itnb4j	LP5_T	F3	19060032	3100754	16.2684	11357170	59.5863	5972292	13919645	8946250	3919118	1054277
		F5	19060032	3151777	16.5361	8534767	44.7783
emdb4k	LP2_T	F3	11882871	1932147	16.2599	7813417	65.7536	4656425	9030586	6534538	1935345	560703
		F5	11882871	1752358	14.7469	5873594	49.4291
9zexjo	LP13_T	F3	63267521	3529369	5.57848	35342442	55.8619	19791407	41042467	26158653	11226484	3657330
		F5	63267521	5101334	8.06312	25491432	40.2915
v152d4	LP4_T	F3	15765300	2489083	15.7884	8861973	56.2119	5075842	10626462	7770785	2048855	806822
		F5	15765300	2202117	13.9681	6840331	43.3885
8zo6l8	LP12_T	F3	11946234	1336165	11.1848	8943860	74.8676	4983758	10385802	7075437	2688736	621629
		F5	11946234	1286399	10.7682	6425700	53.7885
miRNA
		Tag	Total reads	FilterMapped reads		Reads mapped to miRNA db		Reads mapped to hg19		Reads mapped to hg19 (MapQV>=10)
Sample				Total count	% filtered	Total count	%	MapQV<10	MapQV>=10	Counted on exons	Counted on introns	Counted intergenic
0rc4rq	LP8_N	F3	5142701	3500831	68.0738	444138	8.63628	NA	NA	NA	NA	NA
2euocs	LP8_T	F3	6784232	1221843	18.01	1323265	19.505	NA	NA	NA	NA	NA
3dapc3	LP6_N	F3	5369098	2630883	49.0005	1044505	19.454	NA	NA	NA	NA	NA
0ubur0	LP6_T	F3	4631599	1627143	35.1313	1448482	31.2739	NA	NA	NA	NA	NA
u1fypo	LP7_N	F3	5078542	3101890	61.0784	856920	16.8733	NA	NA	NA	NA	NA
g82d35	LP7_T	F3	4484185	2591229	57.786	645377	14.3923	NA	NA	NA	NA	NA
lp0dd2	LP10_N	F3	4602189	1923484	41.795	1362968	29.6156	NA	NA	NA	NA	NA
tu2jsy	LP10_T	F3	4006131	1940264	48.4324	951241	23.7446	NA	NA	NA	NA	NA
l983jx	LP9_N	F3	6677799	3319535	49.71	1480856	22.1758	NA	NA	NA	NA	NA
a6f41n	LP9_T	F3	6214284	3217482	51.7756	1298864	20.9013	NA	NA	NA	NA	NA

## Sheet: Supp Table 4
Supplemetary Table 4: Gene fusions found in laryngeal and hypopharyngeal samples.
	G1	G2	E1	E1-reference	E1-strand	E1-start	E1-end	E2	E2-reference	E2-strand	E2-start	E2-end	E1-size	E2-size	E1-readcount	E2-readcount	E1-RPKM	E2-RPKM	Exon-distance	Total-pair-end	Unique-pair-end	Total-single-read	Unique-single-read	JCV	Known	E1-all-genes	E2-all-genes
LP8_N	RN7SK	SNHG1	ENSG00000202198-1	chr6	+	52860418	52860748	ENSG00000255717-36	chr11	-	62621135	62621204	331	70	199577	15989	24661.9	9342.61	N/A	30	3	3	3	0	Putative	ENSG00000202198-1	ENSG00000255717-36
	RN7SK	SNHG1	ENSG00000202198-1	chr6	+	52860418	52860748	ENSG00000255717-31	chr11	-	62621376	62621440	331	65	199577	14124	24661.9	8887.69	N/A	16	2	3	2	0	Putative	ENSG00000202198-1	ENSG00000255717-31
	RN7SK	SNORA10	ENSG00000202198-1	chr6	+	52860418	52860748	ENSG00000206811-1	chr16	-	2012335	2012467	331	133	199577	8879	24661.9	2730.59	N/A	9	2	14	5	0	Putative	ENSG00000202198-1	ENSG00000206811-1
	TRBJ21	TRBC2	ENSG00000211764-1	chr7	+	142494049	142494098	ENSG00000211772-1	chr7	+	142498725	142499111	50	387	11	258	9	27.27	4627	7	6	4	3	100	Putative	ENSG00000211764-1	ENSG00000211772-1
	TRBJ22	TRBC2	ENSG00000211765-1	chr7	+	142494244	142494294	ENSG00000211772-1	chr7	+	142498725	142499111	51	387	5	258	4.01	27.27	4431	3	3	3	3	79.3	Putative	ENSG00000211765-1	ENSG00000211772-1
LP8_T	RN7SK	SNHG1	ENSG00000202198-1	chr6	+	52860418	52860748	ENSG00000255717-36	chr11	-	62621135	62621204	331	70	53651	10068	19738.6	17515	N/A	18	3	6	4	5.78	Putative	ENSG00000202198-1	ENSG00000255717-36
	RN7SK	SNORD57	ENSG00000202198-1	chr6	+	52860418	52860748	ENSG00000226572-1	chr20	+	2637585	2637656	331	72	53651	3291	19738.6	5566.23	N/A	8	5	2	2	34.76	Putative	ENSG00000202198-1	ENSG00000226572-1
	RN7SK	MT-TM	ENSG00000202198-1	chr6	+	52860418	52860748	ENSG00000210112-1	chrM	+	4402	4469	331	68	53651	8207	19738.6	14697.4	N/A	19	2	3	2	0	Putative	ENSG00000202198-1	ENSG00000210112-1
LP9_N	RN7SK	SNORA10	ENSG00000202198-1	chr6	+	52860418	52860748	ENSG00000206811-1	chr16	-	2012335	2012467	331	133	53161	2131	15196.4	1516.03	N/A	6	2	6	3	0	Putative	ENSG00000202198-1	ENSG00000206811-1
LP9_T	RMRP	SNORD100	ENSG00000269900-1	chr9	-	35657751	35658014	ENSG00000221500-1	chr6	+	133137941	133138016	264	76	68418	11242	23198.6	13241.1	N/A	3	2	2	2	0	Putative	ENSG00000269900-1	ENSG00000221500-1
	RMRP	SNORD14C	ENSG00000269900-2	chr9	-	35657748	35658015	ENSG00000202252-1	chr11	-	122930043	122930130	268	88	69206	54348	23115.6	55283.7	N/A	5	3	2	2	0	Putative	ENSG00000269900-2	ENSG00000202252-1
	RMRP	SNORD57	ENSG00000269900-2	chr9	-	35657748	35658015	ENSG00000226572-1	chr20	+	2637585	2637656	268	72	69206	5685	23115.6	7067.96	N/A	4	4	2	2	9.36	Putative	ENSG00000269900-2	ENSG00000226572-1
	IGHJ3	IGHG3	ENSG00000242887-1	chr14	-	106330797	106330845	ENSG00000211897-1	chr14	-	106237449	106237742	49	294	113	609	206.43	185.42	93055	21	10	2	2	100	Putative	ENSG00000242887-1	ENSG00000211897-1
	CLTC	VMP1	ENSG00000141367-30	chr17	+	57751008	57751133	ENSG00000062716-38	chr17	+	57915656	57915758	126	103	202	343	143.51	298.09	164523	9	7	3	3	100	Putative	ENSG00000141367-30	ENSG00000062716-38
	CLTC	VMP1	ENSG00000141367-31	chr17	+	57751012	57751133	ENSG00000062716-38	chr17	+	57915656	57915758	122	103	171	343	125.47	298.09	164523	9	7	3	3	100	Putative	ENSG00000141367-31	ENSG00000062716-38
LP10_N	AC107072.2	SHROOM3	ENSG00000231335-3	chr4	+	77560731	77560795	ENSG00000138771-17	chr4	+	77631309	77631440	65	132	23	52	27.36	30.46	70514	3	3	4	3	100	Putative	ENSG00000231335-3	ENSG00000138771-17
	RN7SK	SNORD45A	ENSG00000202198-1	chr6	+	52860418	52860748	ENSG00000207241-1	chr1	+	76253574	76253657	331	84	165589	16761	38685.9	15430.1	N/A	5	2	3	2	0	Putative	ENSG00000202198-1	ENSG00000207241-1
	RN7SK	SNHG1	ENSG00000202198-1	chr6	+	52860418	52860748	ENSG00000255717-36	chr11	-	62621135	62621204	331	70	165589	23366	38685.9	25812.8	N/A	70	4	5	3	7.23	Putative	ENSG00000202198-1	ENSG00000255717-36
	RN7SK	SNORA10	ENSG00000202198-1	chr6	+	52860418	52860748	ENSG00000206811-1	chr16	-	2012335	2012467	331	133	165589	11602	38685.9	6745.75	N/A	17	2	66	15	82.06	Putative	ENSG00000202198-1	ENSG00000206811-1
	RN7SK	SNORD10	ENSG00000202198-1	chr6	+	52860418	52860748	ENSG00000238917-1	chr17	+	7480129	7480270	331	142	165589	39279	38685.9	21390.5	N/A	29	9	2	2	100	Putative	ENSG00000202198-1	ENSG00000238917-1
	RMRP	SNHG1	ENSG00000269900-2	chr9	-	35657748	35658015	ENSG00000255717-31	chr11	-	62621376	62621440	268	65	156287	16773	45095.9	19954.8	N/A	17	5	3	2	72.68	Putative	ENSG00000269900-2	ENSG00000255717-31
	CHST9	AQP4	ENSG00000154080-6	chr18	-	24604080	24604121	ENSG00000171885-6	chr18	-	24442146	24442560	42	415	2	2	3.68	0.37	161520	2	2	2	2	36.85	Putative	ENSG00000154080-6	ENSG00000171885-6
	MT-RNR2	GAS5	ENSG00000210082-1	chrM	+	1671	3229	ENSG00000234741-43	chr1	-	173833622	173834044	1559	423	1566564	15168	77705.4	2772.92	N/A	130	13	3	3	100	Putative	ENSG00000210082-1	ENSG00000234741-43
	MT-RNR2	SNORD119	ENSG00000210082-1	chrM	+	1671	3229	ENSG00000251806-1	chr20	-	2443608	2443683	1559	76	1566564	4388	77705.4	4464.8	N/A	49	5	3	3	42.82	Putative	ENSG00000210082-1	ENSG00000251806-1
LP10_T	TRBJ21	TRBC2	ENSG00000211764-1	chr7	+	142494049	142494098	ENSG00000211772-1	chr7	+	142498725	142499111	50	387	2	162	2.58	27.03	4627	2	2	2	2	70.22	Putative	ENSG00000211764-1	ENSG00000211772-1
LP7_N	RN7SK	SNORD73	ENSG00000202198-1	chr6	+	52860418	52860748	ENSG00000208797-1	chr4	+	152024979	152025043	331	65	218262	16746	18124.8	7081.44	N/A	11	4	2	2	0	Putative	ENSG00000202198-1	ENSG00000208797-1
	RN7SK	SNHG1	ENSG00000202198-1	chr6	+	52860418	52860748	ENSG00000255717-36	chr11	-	62621135	62621204	331	70	218262	32695	18124.8	12838.3	N/A	49	2	11	5	0	Putative	ENSG00000202198-1	ENSG00000255717-36
	RN7SK	SNHG1	ENSG00000202198-1	chr6	+	52860418	52860748	ENSG00000255717-24	chr11	-	62622093	62622167	331	75	218262	30399	18124.8	11140.9	N/A	7	3	2	2	0	Putative	ENSG00000202198-1	ENSG00000255717-24
	RN7SK	SNHG1	ENSG00000202198-1	chr6	+	52860418	52860748	ENSG00000255717-13	chr11	-	62622764	62622838	331	75	218262	138807	18124.8	50871.4	N/A	29	6	2	2	53.59	Putative	ENSG00000202198-1	ENSG00000255717-13
	RN7SK	SNORA10	ENSG00000202198-1	chr6	+	52860418	52860748	ENSG00000206811-1	chr16	-	2012335	2012467	331	133	218262	4786	18124.8	989.11	N/A	3	3	17	6	22.7	Putative	ENSG00000202198-1	ENSG00000206811-1
	TULP4	RP11-732M18.3	ENSG00000130338-1	chr6	+	158733692	158735300	ENSG00000236537-1	chr6	+	158703295	158703410	1609	116	1687	59	28.82	13.98	-32005	4	4	3	2	72.19	Putative	ENSG00000130338-1	ENSG00000236537-1
	TULP4	RP11-732M18.3	ENSG00000130338-1	chr6	+	158733692	158735300	ENSG00000236537-2	chr6	+	158733083	158733390	1609	308	1687	335	28.82	29.9	-2217	3	3	5	3	60.89	Putative	ENSG00000130338-1	ENSG00000236537-2
	IGHJ3	RP11-731F5.2	ENSG00000242887-1	chr14	-	106330797	106330845	ENSG00000253364-5	chr14	-	106110833	106111126	49	294	1315	5762	737.66	538.7	219671	2	2	25	9	41.25	Putative	ENSG00000242887-1	ENSG00000253364-5
	IGHJ3	IGHG3	ENSG00000242887-1	chr14	-	106330797	106330845	ENSG00000211897-1	chr14	-	106237449	106237742	49	294	1315	845	737.66	79	93055	220	31	18	10	100	Putative	ENSG00000242887-1	ENSG00000211897-1
LP7_T	GAS5	SNHG1	ENSG00000234741-30	chr1	-	173834491	173834685	ENSG00000255717-18	chr11	-	62622484	62622555	195	72	8893	107441	2509.85	82124.4	N/A	3	2	2	2	0	Putative	ENSG00000234741-30	ENSG00000255717-18
	RN7SK	SNORD45A	ENSG00000202198-1	chr6	+	52860418	52860748	ENSG00000207241-1	chr1	+	76253574	76253657	331	84	187496	9182	31174.4	6015.79	N/A	5	2	5	3	0	Putative	ENSG00000202198-1	ENSG00000207241-1
	RN7SK	GAS5	ENSG00000202198-1	chr6	+	52860418	52860748	ENSG00000234741-46	chr1	-	173833507	173833583	331	77	187496	75855	31174.4	54216.1	N/A	19	5	3	2	51.99	Putative	ENSG00000202198-1	ENSG00000234741-46
	RN7SK	SCARNA7	ENSG00000202198-1	chr6	+	52860418	52860748	ENSG00000238741-1	chr3	-	160232695	160233024	331	330	187496	10984	31174.4	1831.81	N/A	7	5	2	2	24.7	Putative	ENSG00000202198-1	ENSG00000238741-1
	RN7SK	SNORD52	ENSG00000202198-1	chr6	+	52860418	52860748	ENSG00000201754-1	chr6	+	31804853	31804919	331	67	187496	9690	31174.4	7959.46	-21055895	5	2	3	3	0	Putative	ENSG00000202198-1	ENSG00000201754-1
	RN7SK	SNHG1	ENSG00000202198-1	chr6	+	52860418	52860748	ENSG00000255717-36	chr11	-	62621135	62621204	331	70	187496	25058	31174.4	19700.8	N/A	92	8	14	5	100	Putative	ENSG00000202198-1	ENSG00000255717-36
	RN7SK	SNORD57	ENSG00000202198-1	chr6	+	52860418	52860748	ENSG00000226572-1	chr20	+	2637585	2637656	331	72	187496	4468	31174.4	3415.19	N/A	3	3	2	2	0	Putative	ENSG00000202198-1	ENSG00000226572-1
	RMRP	SNHG1	ENSG00000269900-2	chr9	-	35657748	35658015	ENSG00000255717-13	chr11	-	62622764	62622838	268	75	38708	81173	7948.78	59564.1	N/A	8	3	2	2	0	Putative	ENSG00000269900-2	ENSG00000255717-13
	IGHJ4	RP11-731F5.2	ENSG00000240041-1	chr14	-	106330425	106330470	ENSG00000253364-5	chr14	-	106110833	106111126	46	294	694	10615	830.3	1987.04	219299	4	4	32	9	76.1	Putative	ENSG00000240041-1	ENSG00000253364-5
	IGHJ3	IGHG3	ENSG00000242887-1	chr14	-	106330797	106330845	ENSG00000211897-1	chr14	-	106237449	106237742	49	294	1147	1844	1288.25	345.18	93055	239	30	9	5	100	Putative	ENSG00000242887-1	ENSG00000211897-1
	CES1P1	CES1	ENSG00000228695-1	chr16	+	55794460	55794605	ENSG00000198848-6	chr16	-	55862679	55862886	146	208	84	554	31.66	146.58	N/A	6	6	6	4	100	Putative	ENSG00000228695-1	ENSG00000198848-6
	CES1P1	CES1	ENSG00000228695-1	chr16	+	55794460	55794605	ENSG00000198848-7	chr16	-	55862679	55862883	146	205	84	548	31.66	147.12	N/A	6	6	9	3	100	Putative	ENSG00000228695-1	ENSG00000198848-7
	CES1P1	CES1	ENSG00000228695-2	chr16	+	55794478	55794605	ENSG00000198848-6	chr16	-	55862679	55862886	128	208	84	554	36.12	146.58	N/A	6	6	6	4	100	Putative	ENSG00000228695-2	ENSG00000198848-6
	CES1P1	CES1	ENSG00000228695-2	chr16	+	55794478	55794605	ENSG00000198848-7	chr16	-	55862679	55862883	128	205	84	548	36.12	147.12	N/A	6	6	9	3	100	Putative	ENSG00000228695-2	ENSG00000198848-7
	CES1P1	CES1	ENSG00000228695-3	chr16	+	55794511	55794605	ENSG00000198848-6	chr16	-	55862679	55862886	95	208	73	554	42.29	146.58	N/A	6	6	6	4	100	Putative	ENSG00000228695-3	ENSG00000198848-6
	CES1P1	CES1	ENSG00000228695-3	chr16	+	55794511	55794605	ENSG00000198848-7	chr16	-	55862679	55862883	95	205	73	548	42.29	147.12	N/A	6	6	9	3	100	Putative	ENSG00000228695-3	ENSG00000198848-7
	CES1P1	CES1	ENSG00000228695-4	chr16	+	55794513	55794605	ENSG00000198848-6	chr16	-	55862679	55862886	93	208	71	554	42.02	146.58	N/A	6	6	6	4	100	Putative	ENSG00000228695-4	ENSG00000198848-6
	CES1P1	CES1	ENSG00000228695-4	chr16	+	55794513	55794605	ENSG00000198848-7	chr16	-	55862679	55862883	93	205	71	548	42.02	147.12	N/A	6	6	9	3	100	Putative	ENSG00000228695-4	ENSG00000198848-7
	MT-RNR2	GAS5	ENSG00000210082-1	chrM	+	1671	3229	ENSG00000234741-16	chr1	-	173835772	173835853	1559	82	559963	46302	19767.3	31075.7	N/A	7	2	3	2	0	Putative	ENSG00000210082-1	ENSG00000234741-16
LP6_N	TULP4	RP11-731F5.2	ENSG00000130338-1	chr6	+	158733692	158735300	ENSG00000236537-2	chr6	+	158733083	158733390	1609	308	619	88	30.93	22.97	-2217	2	2	3	3	43.05	Putative	ENSG00000130338-1	ENSG00000236537-2
	AZGP1	GJC3	ENSG00000160862-5	chr7	-	99569369	99569629	ENSG00000176402-2	chr7	-	99520892	99521226	261	335	4036	65	1243.28	15.6	48143	25	10	5	3	100	Putative	ENSG00000160862-5	ENSG00000176402-2
	RP11-968O1.5	ACACB	ENSG00000256139-2	chr12	+	109550900	109551220	ENSG00000076555-4	chr12	+	109577202	109577863	321	662	5	24	1.25	2.91	25982	3	3	2	2	100	Putative	ENSG00000256139-2	ENSG00000076555-4
	RP11-968O1.5	ACACB	ENSG00000256139-2	chr12	+	109550900	109551220	ENSG00000076555-3	chr12	+	109577202	109577715	321	514	5	21	1.25	3.28	25982	3	3	2	2	100	Putative	ENSG00000256139-2	ENSG00000076555-3
LP6_T	RN7SK	SNHG1	ENSG00000202198-1	chr6	+	52860418	52860748	ENSG00000255717-36	chr11	-	62621135	62621204	331	70	98145	7536	26723.1	9702.62	N/A	22	3	3	2	0	Putative	ENSG00000202198-1	ENSG00000255717-36
	RN7SK	SNHG1	ENSG00000202198-1	chr6	+	52860418	52860748	ENSG00000255717-13	chr11	-	62622764	62622838	331	75	98145	42724	26723.1	51340.1	N/A	11	4	2	2	14.18	Putative	ENSG00000202198-1	ENSG00000255717-13
	TRBJ2-3	TRBC2	ENSG00000211767-1	chr7	+	142494531	142494579	ENSG00000211772-1	chr7	+	142498725	142499111	49	387	3	149	5.52	34.7	4146	3	2	3	3	57.73	Putative	ENSG00000211767-1	ENSG00000211772-1
	RP11-968O1.5	ACACB	ENSG00000256139-2	chr12	+	109550900	109551220	ENSG00000076555-4	chr12	+	109577202	109577863	321	662	7	19	1.97	2.59	25982	2	2	5	3	89.49	Putative	ENSG00000256139-2	ENSG00000076555-4
	RP11-968O1.5	ACACB	ENSG00000256139-2	chr12	+	109550900	109551220	ENSG00000076555-3	chr12	+	109577202	109577715	321	514	7	18	1.97	3.16	25982	2	2	5	3	88.63	Putative	ENSG00000256139-2	ENSG00000076555-3
LP3_T	CTBS	GNG5	ENSG00000117151-9	chr1	-	85028940	85029101	ENSG00000174021-5	chr1	-	84967509	84967653	162	145	43	27	32.4	22.73	61287	7	2	2	2	68.52	Putative	ENSG00000117151-9	ENSG00000174021-5
	AFF1	PTPN13	ENSG00000172493-6	chr4	+	87869650	87869723	ENSG00000163629-13	chr4	+	87637683	87637778	74	96	50	110	82.49	139.88	-232040	13	8	6	5	100	Putative	ENSG00000172493-6	ENSG00000163629-13
	TULP4	RP11-732M18.3	ENSG00000130338-1	chr6	+	158733692	158735300	ENSG00000236537-1	chr6	+	158703295	158703410	1609	116	155	8	11.76	8.42	-32005	3	3	6	3	86.23	Putative	ENSG00000130338-1	ENSG00000236537-1
	RMRP	SNHG1	ENSG00000269900-2	chr9	-	35657748	35658015	ENSG00000255717-13	chr11	-	62622764	62622838	268	75	85059	17525	38745.8	28525.7	N/A	4	2	2	2	0	Putative	ENSG00000269900-2	ENSG00000255717-13
LP2_T	IGKV1-9	IGKJ4	ENSG00000241755-2	chr2	-	89309479	89309774	ENSG00000211594-1	chr2	-	89160398	89160434	296	37	133	378	68.76	1563.42	149045	3	3	2	2	26.84	Putative	ENSG00000241755-2	ENSG00000211594-1
	RN7SK	SNHG1	ENSG00000202198-1	chr6	+	52860418	52860748	ENSG00000255717-31	chr11	-	62621376	62621440	331	65	38317	3372	17715.4	7938.91	N/A	4	2	3	2	0	Putative	ENSG00000202198-1	ENSG00000255717-31
	RN7SK	MT-TM	ENSG00000202198-1	chr6	+	52860418	52860748	ENSG00000210112-1	chrM	+	4402	4469	331	68	38317	3390	17715.4	7629.18	N/A	8	2	2	2	0	Putative	ENSG00000202198-1	ENSG00000210112-1
	TRAJ39	TRAC	ENSG00000211850-1	chr14	+	22970585	22970647	ENSG00000229164-1	chr14	+	23016447	23016719	63	273	10	198	24.29	110.99	45800	7	5	6	6	100	Putative	ENSG00000211850-1	ENSG00000229164-1
	TRAJ35	TRAC	ENSG00000211854-1	chr14	+	22975629	22975687	ENSG00000229164-1	chr14	+	23016447	23016719	59	273	3	198	7.78	110.99	40760	5	4	2	2	100	Putative	ENSG00000211854-1	ENSG00000229164-1
	IGHJ6	IGHG3	ENSG00000211900-1	chr14	-	106329408	106329468	ENSG00000211897-1	chr14	-	106237449	106237742	61	294	459	1676	1151.52	872.4	91666	136	20	10	7	100	Putative	ENSG00000211900-1	ENSG00000211897-1
	IGHJ5	IGHG3	ENSG00000242472-1	chr14	-	106330024	106330072	ENSG00000211897-1	chr14	-	106237449	106237742	49	294	132	1676	412.25	872.4	92282	13	4	5	2	100	Putative	ENSG00000242472-1	ENSG00000211897-1
	IGHJ4	IGHG3	ENSG00000240041-1	chr14	-	106330425	106330470	ENSG00000211897-1	chr14	-	106237449	106237742	46	294	326	1676	1084.54	872.4	92683	64	22	5	5	100	Putative	ENSG00000240041-1	ENSG00000211897-1
	IGHJ3	IGHG3	ENSG00000242887-1	chr14	-	106330797	106330845	ENSG00000211897-1	chr14	-	106237449	106237742	49	294	345	1676	1077.48	872.4	93055	75	18	9	8	100	Putative	ENSG00000242887-1	ENSG00000211897-1
LP1_T	RN7SK	SNORD20	ENSG00000202198-1	chr6	+	52860418	52860748	ENSG00000207280-1	chr2	-	232321155	232321234	331	80	163151	2715	23270.8	1602.24	N/A	12	4	3	3	0	Putative	ENSG00000202198-1	ENSG00000207280-1
	RN7SK	SCARNA7	ENSG00000202198-1	chr6	+	52860418	52860748	ENSG00000238741-1	chr3	-	160232695	160233024	331	330	163151	3731	23270.8	533.78	N/A	3	3	2	2	0	Putative	ENSG00000202198-1	ENSG00000238741-1
	RN7SK	SNHG1	ENSG00000202198-1	chr6	+	52860418	52860748	ENSG00000255717-36	chr11	-	62621135	62621204	331	70	163151	10479	23270.8	7067.58	N/A	24	3	4	4	0	Putative	ENSG00000202198-1	ENSG00000255717-36
	RN7SK	SNHG1	ENSG00000202198-1	chr6	+	52860418	52860748	ENSG00000255717-31	chr11	-	62621376	62621440	331	65	163151	9454	23270.8	6866.75	N/A	7	3	2	2	0	Putative	ENSG00000202198-1	ENSG00000255717-31
	RN7SK	SNORA10	ENSG00000202198-1	chr6	+	52860418	52860748	ENSG00000206811-1	chr16	-	2012335	2012467	331	133	163151	5746	23270.8	2039.68	N/A	25	3	77	15	96.17	Putative	ENSG00000202198-1	ENSG00000206811-1
	RN7SK	MT-TM	ENSG00000202198-1	chr6	+	52860418	52860748	ENSG00000210112-1	chrM	+	4402	4469	331	68	163151	21072	23270.8	14630	N/A	17	3	7	4	0	Putative	ENSG00000202198-1	ENSG00000210112-1
	TULP4	RP11-732M18.3	ENSG00000130338-1	chr6	+	158733692	158735300	ENSG00000236537-1	chr6	+	158703295	158703410	1609	116	856	23	25.12	9.36	-32005	3	3	5	5	66.23	Putative	ENSG00000130338-1	ENSG00000236537-1
LP4_T	RN7SK	SNORD36B	ENSG00000202198-1	chr6	+	52860418	52860748	ENSG00000200831-1	chr9	+	136216950	136217023	331	74	50774	2010	19740.1	3495.43	N/A	15	5	2	2	22.26	Putative	ENSG00000202198-1	ENSG00000200831-1
LP12_T	RN7SK	SNORD52	ENSG00000202198-1	chr6	+	52860418	52860748	ENSG00000201754-1	chr6	+	31804853	31804919	331	67	61634	4348	26317.3	9172	-21055895	5	2	2	2	0	Putative	ENSG00000202198-1	ENSG00000201754-1
	RN7SK	SNHG1	ENSG00000202198-1	chr6	+	52860418	52860748	ENSG00000255717-36	chr11	-	62621135	62621204	331	70	61634	5747	26317.3	11603.6	N/A	17	4	4	3	0	Putative	ENSG00000202198-1	ENSG00000255717-36
	RN7SK	SNORD58C	ENSG00000202198-1	chr6	+	52860418	52860748	ENSG00000202093-1	chr18	-	47015615	47015678	331	64	61634	1519	26317.3	3354.49	N/A	2	2	3	2	0	Putative	ENSG00000202198-1	ENSG00000202093-1
	RN7SK	MT-TM	ENSG00000202198-1	chr6	+	52860418	52860748	ENSG00000210112-1	chrM	+	4402	4469	331	68	61634	4190	26317.3	8708.72	N/A	13	2	3	2	0	Putative	ENSG00000202198-1	ENSG00000210112-1
LP5_T	RN7SK	SNORD20	ENSG00000202198-1	chr6	+	52860418	52860748	ENSG00000207280-1	chr2	-	232321155	232321234	331	80	78074	2327	26365.7	3251.38	N/A	10	6	2	2	24.09	Putative	ENSG00000202198-1	ENSG00000207280-1
	RN7SK	SNHG1	ENSG00000202198-1	chr6	+	52860418	52860748	ENSG00000255717-36	chr11	-	62621135	62621204	331	70	78074	8399	26365.7	13411.9	N/A	24	2	3	3	0	Putative	ENSG00000202198-1	ENSG00000255717-36
	RN7SK	SNORA10	ENSG00000202198-1	chr6	+	52860418	52860748	ENSG00000206811-1	chr16	-	2012335	2012467	331	133	78074	4749	26365.7	3991.28	N/A	5	3	12	8	34.2	Putative	ENSG00000202198-1	ENSG00000206811-1
LP11_T	RN7SK	COL3A1	ENSG00000202198-1	chr6	+	52860418	52860748	ENSG00000168542-48	chr2	+	189868983	189869090	331	108	75095	6921	15079.7	4259.47	N/A	4	4	2	2	0	Putative	ENSG00000202198-1	ENSG00000168542-48
	RN7SK	SNORD20	ENSG00000202198-1	chr6	+	52860418	52860748	ENSG00000207280-1	chr2	-	232321155	232321234	331	80	75095	3990	15079.7	3315.08	N/A	6	2	3	2	0	Putative	ENSG00000202198-1	ENSG00000207280-1
	TULP4	RP11-732M18.3	ENSG00000130338-1	chr6	+	158733692	158735300	ENSG00000236537-1	chr6	+	158703295	158703410	1609	116	390	10	16.11	5.73	-32005	2	2	2	2	46.26	Putative	ENSG00000130338-1	ENSG00000236537-1
	IGHJ6	IGHG3	ENSG00000211900-1	chr14	-	106329408	106329468	ENSG00000211897-1	chr14	-	106237449	106237742	61	294	168	792	183.06	179.06	91666	9	6	2	2	100	Putative	ENSG00000211900-1	ENSG00000211897-1
	IGHJ4	IGHG3	ENSG00000240041-1	chr14	-	106330425	106330470	ENSG00000211897-1	chr14	-	106237449	106237742	46	294	156	792	225.41	179.06	92683	64	13	2	2	100	Putative	ENSG00000240041-1	ENSG00000211897-1
LP13_T	PTPN4	NCAPH	ENSG00000088179-10	chr2	+	120567413	120567567	ENSG00000121152-23	chr2	+	97030219	97030329	155	111	668	243	164.75	83.69	-23537348	14	10	12	10	100	Putative	ENSG00000088179-10	ENSG00000121152-23
	AC007879.3	AC007879.2	ENSG00000240440-1	chr2	-	208102544	208102599	ENSG00000234902-6	chr2	-	208051441	208051712	56	272	5	42	3.41	5.9	50832	3	3	2	2	100	Putative	ENSG00000240440-1	ENSG00000234902-6
	RN7SK	SNORD45A	ENSG00000202198-1	chr6	+	52860418	52860748	ENSG00000207241-1	chr1	+	76253574	76253657	331	84	111174	22227	12839.9	10115.5	N/A	2	2	4	2	0	Putative	ENSG00000202198-1	ENSG00000207241-1
	RN7SK	SNORD20	ENSG00000202198-1	chr6	+	52860418	52860748	ENSG00000207280-1	chr2	-	232321155	232321234	331	80	111174	5565	12839.9	2659.26	N/A	4	3	2	2	0	Putative	ENSG00000202198-1	ENSG00000207280-1
	RN7SK	SNHG1	ENSG00000202198-1	chr6	+	52860418	52860748	ENSG00000255717-13	chr11	-	62622764	62622838	331	75	111174	124412	12839.9	63414.3	N/A	5	3	3	2	0	Putative	ENSG00000202198-1	ENSG00000255717-13
	RN7SK	SNORA10	ENSG00000202198-1	chr6	+	52860418	52860748	ENSG00000206811-1	chr16	-	2012335	2012467	331	133	111174	11794	12839.9	3389.97	N/A	11	2	57	10	37.72	Putative	ENSG00000202198-1	ENSG00000206811-1
	RN7SK	SNORD57	ENSG00000202198-1	chr6	+	52860418	52860748	ENSG00000226572-1	chr20	+	2637585	2637656	331	72	111174	5234	12839.9	2778.99	N/A	4	4	2	2	8.58	Putative	ENSG00000202198-1	ENSG00000226572-1
	TULP4	RP11-732M18.3	ENSG00000130338-1	chr6	+	158733692	158735300	ENSG00000236537-1	chr6	+	158703295	158703410	1609	116	1055	21	25.07	6.92	-32005	3	3	3	2	53.71	Putative	ENSG00000130338-1	ENSG00000236537-1
	TULP4	RP11-732M18.3	ENSG00000130338-1	chr6	+	158733692	158735300	ENSG00000236537-2	chr6	+	158733083	158733390	1609	308	1055	192	25.07	23.83	-2217	2	2	5	4	56.34	Putative	ENSG00000130338-1	ENSG00000236537-2
	METTL10	RP11-12J10.3	ENSG00000203791-13	chr10	-	126448887	126449072	ENSG00000258539-7	chr10	-	126395205	126395456	186	252	142	164	29.19	24.88	53431	2	2	2	2	70.5	Putative	ENSG00000203791-13	ENSG00000258539-7,ENSG00000189319-4
	IGHJ6	IGHG3	ENSG00000211900-1	chr14	-	106329408	106329468	ENSG00000211897-1	chr14	-	106237449	106237742	61	294	61	143	38.23	18.59	91666	6	4	2	2	100	Putative	ENSG00000211900-1	ENSG00000211897-1
	RAB31	DYM	ENSG00000168461-9	chr18	+	9775275	9775354	ENSG00000141627-54	chr18	-	46645114	46645296	80	183	362	157	172.98	32.8	N/A	8	5	14	9	100	Putative	ENSG00000168461-9	ENSG00000141627-54
	RAB31	DYM	ENSG00000168461-10	chr18	+	9775284	9775354	ENSG00000141627-54	chr18	-	46645114	46645296	71	183	293	157	157.76	32.8	N/A	7	5	14	9	100	Putative	ENSG00000168461-10	ENSG00000141627-54

## Sheet: Supp Table 5
Supplementary Table 5: Significatly up- and down-regulated genes and miRNA in laryngeal and hypopharyngeal tumors.
A. Gene Expression
		Pooled Interpretations		Paired Interpretations
		13T5N		LP9		LP7		LP8		LP6		LP10
ENSG id	HGNC symbol	Log2FC	padj	Log2FC	padj	Log2FC	padj	Log2FC	padj	Log2FC	padj	Log2FC	padj
ENSG00000143536	CRNN	-7.35579	2.88617e-06	-8.95597	0.141778	0.566568	1	-9.26837	0.0147514	-8.49264	6.53633e-05	-7.74086	1
ENSG00000170477	KRT4	-6.30627	1.45096e-05	-8.15329	1	0.36042	1	-8.87856	1	-7.54094	1	-7.70306	1
ENSG00000111405	ENDOU	-4.92929	6.44111e-05	-7.538	0.0318488	-3.16328	0.0459683	-7.46573	0.00480567	-5.21992	0.00927879	-5.14266	0.519834
ENSG00000204544	MUC21	-6.89805	6.44111e-05	-8.88638	0.0365296	0.453976	1	-8.35557	0.00464103	-6.14483	0.000758914	-6.71602	0.74531
ENSG00000138722	MMRN1	-4.65889	0.000162268	-5.9464	0.0744728	0.0886255	1	-5.91622	0.0425197	-3.42675	0.224979	-4.9699	0.553977
ENSG00000171401	KRT13	-4.8158	0.00173364	-9.02935	1	1.54757	1	-4.70676	1	-5.64164	1	-7.08552	1
ENSG00000183347	GBP6	-3.62806	0.00173364	-7.02393	0.18648	-0.472232	1	-3.78887	1	-5.25397	0.0279507	-4.40414	1
ENSG00000136155	SCEL	-4.31717	0.00185352	-8.42934	0.0657964	-1.21673	1	-5.62577	0.240989	-2.31195	1	-4.9878	1
ENSG00000152580	IGSF10	-3.08045	0.00185352	-4.6905	0.327623	-1.56537	1	-1.37411	1	-2.43319	1	-4.06756	0.969608
ENSG00000166535	A2ML1	-3.35968	0.00185352	-7.91463	0.332615	-1.30878	1	-5.34391	0.628106	-1.34458	1	-3.73534	1
ENSG00000198483	ANKRD35	-3.06286	0.00347316	-5.02278	0.230689	-1.94409	0.66091	-3.72195	0.882146	-0.343063	1	-2.23974	1
ENSG00000229453	SPINK8	-5.26175	0.00347316	-Inf	1	Inf	1	-Inf	1	-Inf	1	-Inf	1
ENSG00000228314	CYP4F29P	-5.76771	0.004702	-Inf	0.0318488	1.81655	1	-5.66461	0.17921	-3.93981	0.91936	-8.97656	0.0925331
ENSG00000205038	PKHD1L1	-3.63357	0.0049904	-4.07687	0.655439	2.47951	1	-5.55034	0.160175	-2.5671	1	-4.39625	0.811334
ENSG00000108231	LGI1	-3.98459	0.00529465	-3.32105	1	0.401508	1	-5.66247	0.952968	-2.12267	1	-5.60733	1
ENSG00000105929	ATP6V0A4	-4.54315	0.0054631	-5.90284	0.112994	0.164469	1	-5.47625	0.0984776	-1.46287	1	-6.39253	0.220585
ENSG00000116194	ANGPTL1	-5.02395	0.00732686	-4.21133	0.563535	-0.13765	1	-7.53283	0.00722873	-4.06322	0.0964562	-4.70943	0.769038
ENSG00000189056	RELN	-3.79658	0.00732686	-5.39505	0.164072	0.215095	1	-4.86548	0.309235	-3.3416	0.358845	-3.75764	1
ENSG00000185275	CD24P4	-3.10283	0.0105058	-4.48448	0.376613	-0.728986	1	-3.75607	0.688322	-2.62048	0.815446	-3.78634	1
ENSG00000198478	SH3BGRL2	-4.12971	0.0110973	-6.1776	0.138858	-1.99014	0.533529	-6.3922	0.0308124	-2.54513	1	-3.16552	1
ENSG00000172005	MAL	-5.26123	0.0129909	-8.15119	0.042022	0.444577	1	-9.55803	0.00464103	-6.22537	0.000633714	-6.68674	1
ENSG00000171476	HOPX	-3.79261	0.0140344	-6.21487	0.167123	-2.8651	0.0124818	-5.53447	0.187769	-1.23123	1	-4.68707	1
ENSG00000142623	PADI1	-4.87042	0.0167642	-8.13254	0.0318488	2.28785	1	-4.43169	0.388913	-2.58809	0.866963	-4.59134	0.975698
ENSG00000206649		-2.91264	0.0167642	-1.91861	1	-0.100992	1	-3.11101	1	-1.88202	1	-3.49399	1
ENSG00000172478	C2orf54	-4.22059	0.0172031	-9.24263	0.0282017	0.633682	1	-7.62866	0.00464103	-1.36423	1	-4.17188	0.98762
ENSG00000214711	CAPN14	-5.40386	0.0172031	-8.80807	0.0357394	-0.71779	1	-7.75917	0.00593267	-4.20479	0.0487102	-4.71201	1
ENSG00000215559	ANKRD20A11P	-5.23514	0.0173619	-7.52947	0.0341711	1.74943	1	-4.34849	0.488532	-3.3706	0.926481	-7.21614	0.16616
ENSG00000131737	KRT34	-2.76635	0.0192851	-4.81008	0.721896	-3.2153	0.30157	-2.64519	1	-1.08791	1	0.547488	1
ENSG00000203727	SAMD5	-2.88871	0.0230236	-6.1284	0.0714445	-0.96026	1	-2.34137	1	-3.62224	0.214352	-0.707073	1
ENSG00000188783	PRELP	-2.46668	0.023188	-3.30993	1	-2.63144	0.0781568	-3.376	1	-1.53692	1	-0.899473	1
ENSG00000143412	ANXA9	-3.84193	0.0277687	-6.00976	0.0908178	-4.64289	0.0498188	-5.45852	0.0984776	-3.2347	0.886316	-5.16955	0.519834
ENSG00000188001	TPRG1	-2.72199	0.0277687	-5.39164	0.15618	-0.90139	1	-2.57002	1	-2.98541	0.597939	-3.3901	1
ENSG00000133710	SPINK5	-4.06227	0.0322636	-8.69246	0.176843	-1.08773	1	-7.39936	0.0879609	-4.16877	0.185755	-4.50779	1
ENSG00000170423	KRT78	-4.53123	0.0349775	-8.79091	0.0359658	-1.51513	1	-7.51669	0.021065	-4.48102	0.0271485	-5.26474	1
ENSG00000185873	TMPRSS11B	-5.62457	0.0349775	-9.39804	0.0639293	0.0280501	1	-8.7776	0.00480567	-8.08019	2.98947e-05	-4.54164	1
ENSG00000251003	ZFPM2-AS1	4.95221	0.0349775	Inf	0.172784	-1.99081	1	1.88186	1	5.69591	0.211586	3.75899	1
ENSG00000119938	PPP1R3C	-3.75469	0.0380525	-6.34924	0.0562789	-1.11237	1	-7.39995	0.00480567	-4.65679	0.0205411	-3.79917	1
ENSG00000154175	ABI3BP	-2.68299	0.0382975	-2.03737	1	-3.14778	0.0145175	-5.04296	0.149675	-0.31209	1	-3.24008	1
ENSG00000196344	ADH7	-2.44465	0.0399337	-6.72137	0.0634997	-0.670374	1	-1.12142	1	-6.78889	0.000210108	-3.93147	1
ENSG00000154556	SORBS2	-2.87069	0.0419583	-2.57591	1	-1.08678	1	-5.04439	0.150455	-2.01251	1	-1.32549	1
ENSG00000179639	FCER1A	-2.83934	0.0431925	-6.52433	0.167123	-1.977	1	-Inf	0.023	-1.13135	1	-4.58452	0.769038
ENSG00000140519	RHCG	-4.08263	0.0644135	-8.74657	0.213589	-1.23753	1	-5.40378	0.63258	-4.51413	0.142686	-5.5946	1
ENSG00000198643	FAM3D	-3.79776	0.0687065	-7.69997	0.0318488	-1.4985	1	-5.36849	0.0897263	-2.64238	0.91936	-4.81499	0.795702
ENSG00000125780	TGM3	-5.48459	0.071215	-8.61702	0.327623	-3.19175	0.0025696	-8.7199	0.0227598	-7.02865	0.000515628	-5.71672	1
ENSG00000230965	SNX18P13	-5.46391	0.103644	-Inf	0.042022	NA	NA	-5.37081	0.817812	-1.86281	1	-Inf	0.285895
ENSG00000016602	CLCA4	-4.11337	0.133739	-8.81848	0.0713305	0.932023	1	-8.06514	0.0106975	-4.50057	0.0758256	-8.3116	1
ENSG00000019102	VSIG2	-3.54851	0.154574	-7.25923	0.0657964	0.816546	1	-8.17817	0.00593267	-1.62198	1	-5.01332	0.659481
ENSG00000255815	KRT8P11	-2.38152	0.155478	-4.61615	0.368449	-1.47263	1	-3.35452	1	-3.95505	0.208216	-6.82785	0.16616
ENSG00000203688		-4.68462	0.170234	-6.28176	0.0821139	-1.25384	1	-Inf	0.00201395	-Inf	0.307836	-6.33603	0.238941
ENSG00000163141	BNIPL	-2.36767	0.25361	-6.83926	0.0381003	0.00898184	1	-2.6277	1	-0.913869	1	-5.74665	0.368571
ENSG00000186806	VSIG10L	-3.4702	0.307955	-6.234	0.0638233	-0.443844	1	-7.91581	0.00464103	-2.00999	1	-3.86257	1
ENSG00000188505	NCCRP1	-3.3878	0.345277	-7.95004	0.0332914	-0.343919	1	-8.16098	0.00464103	-0.367841	1	-3.5348	1
ENSG00000196616	ADH1B	-6.00874	0.351284	-4.21096	0.721367	-0.505382	1	-7.93939	0.00464103	-5.82561	0.00214647	-2.66391	1
ENSG00000228789	HCG22	-5.86792	0.351284	-8.43122	0.0318488	0.401508	1	-7.02604	0.0158102	-Inf	0.098058	-2.12365	1
ENSG00000263155	MYZAP	-3.40599	0.376819	-6.57247	0.0436236	-1.09034	1	-6.91521	0.0106975	-2.22785	1	-3.65577	1
ENSG00000156413	FUT6	-3.16023	0.42941	-6.9649	0.0493499	1.23158	1	-2.64244	1	-2.13797	1	-2.80318	1
ENSG00000172382	PRSS27	-3.48322	0.443688	-7.70702	0.0318488	0.324693	1	-6.36246	0.021856	-2.23945	1	-4.98504	0.769038
ENSG00000134873	CLDN10	-4.42369	0.444244	-1.09549	1	-0.948989	1	-Inf	8.33821e-05	-2.39246	1	-5.71128	0.368571
ENSG00000142973	CYP4B1	-2.32429	0.458609	-7.29792	0.042022	1.66454	1	-2.6141	1	-1.43079	1	-5.91638	0.368571
ENSG00000086548	CEACAM6	-2.55999	0.484738	-7.50618	0.042022	-1.22054	1	-4.27176	0.488532	-2.18194	1	-2.79825	1
ENSG00000165072	MAMDC2	-2.89633	0.511733	-1.42197	1	-1.06146	1	-6.2442	0.044707	-1.9921	1	-3.42762	1
ENSG00000167916	KRT24	-4.6328	0.594683	-10.64	0.0282017	0.424229	1	-4.91058	0.173286	-7.97888	6.53633e-05	-7.79618	0.553977
ENSG00000164120	HPGD	-3.76224	0.61795	-6.38955	0.0657964	-0.340423	1	-6.09838	0.0362297	-3.81461	0.113305	-1.76305	1
ENSG00000169509	CRCT1	-2.59941	0.61938	-8.20722	0.0282017	-2.86995	0.377978	-8.21632	0.00464103	-3.31532	0.549681	-3.04053	1
ENSG00000094755	GABRP	-4.0817	0.636741	-8.63946	0.0357394	-2.87345	0.246549	-7.54128	0.00480567	-0.732251	1	-6.15529	0.416429
ENSG00000043039	BARX2	-2.22939	0.735944	-5.47751	0.135231	-0.80184	1	-7.78782	0.00464103	-0.561906	1	-5.12868	0.52204
ENSG00000250026	TMPRSS11BNL	-4.24802	0.798553	-8.59744	0.0282017	2.3336	1	-5.47015	0.0824225	-6.57405	0.00130395	-4.39766	0.850256
ENSG00000163209	SPRR3	-4.67688	0.933599	-8.67827	1	-1.40536	1	-5.51782	1	-7.67917	0.022733	-5.59564	1
ENSG00000171124	FUT3	-2.24431	0.937885	-7.70793	0.0341711	1.76532	1	-1.70211	1	-2.12059	1	-2.30083	1
ENSG00000001626	CFTR	1.47534	1	-1.65808	1	0.71701	1	-3.28138	1	4.36307	0.0341317	-2.06967	1
ENSG00000006327	TNFRSF12A	2.39414	1	6.76104	0.042022	-1.30731	1	3.96932	0.845013	0.868028	1	5.47836	0.452868
ENSG00000007171	NOS2	0.0318097	1	-1.39505	1	0.646621	1	9.51558	0.00464103	Inf	0.000200179	-4.08231	0.969608
ENSG00000007306	CEACAM7	-3.07346	1	-9.39434	0.0282017	-0.537091	1	-3.1952	1	-2.42035	1	-5.12037	0.915741
ENSG00000007350	TKTL1	2.76781	1	Inf	1	-1.18345	1	-1.31454	1	Inf	0.00801725	0.29956	1
ENSG00000010438	PRSS3	-2.90131	1	-8.41185	0.0381003	-0.768417	1	-7.64953	0.0886642	-4.72471	0.509476	-8.21614	0.0925331
ENSG00000012223	LTF	-4.72702	1	-2.06642	1	0.347061	1	-4.07234	1	-5.37613	0.00787063	-7.51597	0.16616
ENSG00000014257	ACPP	-2.16352	1	-7.02573	0.0357394	0.753406	1	-4.13903	0.481932	0.844094	1	-5.26738	0.522805
ENSG00000034971	MYOC	-6.60084	1	-1.16058	1	-0.0314509	1	-6.42497	0.556863	-5.69371	0.00214647	-2.92283	1
ENSG00000046774	MAGEC2	6.59211	1	-0.395046	1	0.816546	1	-0.440073	1	Inf	1.79218e-05	-0.115477	1
ENSG00000057149	SERPINB3	-1.07555	1	-7.07827	0.042022	-1.57293	1	-2.15257	1	-2.14155	1	-5.00995	0.550419
ENSG00000072133	RPS6KA6	0.376005	1	-2.64297	1	5.4604	0.00297164	-Inf	0.770108	1.21811	1	-1.83794	1
ENSG00000081041	CXCL2	-1.36925	1	3.45044	1	0.60646	1	-1.11145	1	-4.39761	0.0321584	3.87675	1
ENSG00000087128	TMPRSS11E	-2.25068	1	-8.72701	0.042022	-0.349566	1	-4.05826	0.588923	-1.1218	1	-4.20148	1
ENSG00000087916		-0.0697369	1	-7.8919	0.0318488	-0.2126	1	3.66382	0.770108	3.21628	0.424061	-4.86513	0.626556
ENSG00000088386	SLC15A1	-1.12147	1	-4.75962	0.615565	-1.01744	1	-1.67954	1	5.63422	0.00787063	-5.65928	0.368571
ENSG00000092054	MYH7	-4.63128	1	1.18992	1	2.57143	1	0.659463	1	-7.1826	0.000758914	-2.2854	1
ENSG00000095596	CYP26A1	-2.66955	1	-0.395046	1	-2.93879	0.0129798	3.99289	1	1.49204	1	3.62149	1
ENSG00000096006	CRISP3	-4.9613	1	-7.9104	0.0357394	0.58522	1	-7.18633	0.00776181	-3.29204	1	-1.16993	1
ENSG00000099953	MMP11	2.37547	1	4.70865	0.365129	-0.793507	1	5.10682	0.17921	5.74881	0.00546363	9.26679	0.16616
ENSG00000101441	CST4	-5.30531	1	NA	NA	NA	NA	Inf	1	-8.03642	0.00641392	Inf	1
ENSG00000101938	CHRDL1	-3.96006	1	-4.68045	0.428625	0.899008	1	-7.35562	0.00653606	-2.1838	1	-3.7879	1
ENSG00000102837	OLFM4	7.93876	1	0.604954	1	-Inf	1	-0.440073	1	6.69896	0.000297843	-1.11548	1
ENSG00000104879	CKM	-4.29651	1	-0.172654	1	1.66454	1	0.992886	1	-6.81516	0.00077559	-0.837943	1
ENSG00000105131	EPHX3	-3.16779	1	-8.57992	0.0357394	1.95405	1	-4.48447	0.895703	-3.72471	0.955469	-6.80896	0.169634
ENSG00000105357	MYH14	-0.303352	1	-6.71783	0.042022	-0.473427	1	0.168508	1	-0.293793	1	-0.596916	1
ENSG00000105388	CEACAM5	-2.54907	1	-8.51954	0.0318488	-1.38747	1	-3.81427	0.757129	-1.1685	1	-3.02044	1
ENSG00000105427	CNFN	-4.13133	1	-7.03581	0.0359658	-1.67961	1	-5.12502	0.172035	-1.74941	1	-4.6468	0.998423
ENSG00000105668	UPK1A	-4.85086	1	-7.23215	0.0436236	0.401508	1	-5.93193	0.812785	-Inf	1	-8.224	0.16616
ENSG00000106809	OGN	-3.66265	1	-3.99708	0.809622	-2.47807	1	-6.30797	0.0324228	-1.8097	1	-2.11032	1
ENSG00000108242	CYP2C18	-2.11634	1	-6.62867	0.0460379	-0.738202	1	-1.56145	1	-2.10553	1	-2.53618	1
ENSG00000108602	ALDH3A1	-1.85107	1	-7.21735	0.0357394	1.07922	1	-3.8278	0.648013	-4.45562	0.0271485	-3.66183	1
ENSG00000108700	CCL8	1.12082	1	4.46293	0.621779	3.73854	0.00254472	-0.742636	1	-1.8772	1	0.552679	1
ENSG00000110347	MMP12	3.60512	1	8.08279	0.042022	-1.09876	1	5.66845	0.0851941	4.98481	0.0154051	6.51322	1
ENSG00000111206	FOXM1	1.45949	1	2.52442	1	-0.243996	1	1.77705	1	4.77082	0.0167291	1.44755	1
ENSG00000111245	MYL2	-3.20791	1	0.604954	1	2.89455	1	-0.970588	1	-6.63725	0.0341317	-0.70044	1
ENSG00000112936	C7	-4.13798	1	-7.0171	0.0381003	-0.668881	1	-6.95209	0.0188842	-2.28177	1	-5.60733	0.386303
ENSG00000114638	UPK1B	1.47655	1	-5.15478	0.245434	0.343928	1	-6.35496	0.0362297	-3.63214	0.172786	1.92671	1
ENSG00000115665	SLC5A7	2.30943	1	-0.810084	1	0.494618	1	7.92297	0.00653606	-2.56325	1	-1.37851	1
ENSG00000116299	KIAA1324	-2.74399	1	-0.350652	1	3.31175	0.0122299	3.10475	1	-3.11076	0.763618	0.0603726	1
ENSG00000118520	ARG1	-3.05832	1	-1.13201	1	-3.27697	0.016379	-2.762	1	-3.05228	1	1.62149	1
ENSG00000119917	IFIT3	2.15281	1	3.78972	0.816641	2.83242	0.0197117	2.29252	1	1.61293	1	1.05181	1
ENSG00000119922	IFIT2	2.08342	1	4.04869	0.560159	3.89894	7.26563e-05	1.87386	1	1.20691	1	1.24146	1
ENSG00000120332	TNN	-0.299549	1	-1.71697	1	-4.00967	0.00756034	1.14489	1	2.95317	1	2.38702	1
ENSG00000123500	COL10A1	0.193444	1	0.926882	1	-1.79451	0.725915	5.079	0.394612	5.80362	0.00787063	7.74728	0.24095
ENSG00000123689	G0S2	1.82104	1	3.60495	1	3.65238	0.01523	0.359014	1	-1.78621	1	5.45418	0.519834
ENSG00000124429	POF1B	-0.736823	1	-7.69175	0.0357394	-1.22426	1	-0.379912	1	0.703169	1	-3.59235	1
ENSG00000125414	MYH2	-5.69294	1	-0.587691	1	1.24718	1	-0.128129	1	-7.61744	4.6077e-05	-0.963474	1
ENSG00000125538	IL1B	2.17676	1	2.39155	1	2.78377	0.0344744	1.43635	1	-2.53552	0.960562	4.04609	1
ENSG00000125813	PAX1	-5.85574	1	-1.98001	1	0.179116	1	-8.49355	0.0144615	-1.90028	1	-6.05094	0.272692
ENSG00000126233	SLURP1	-5.71246	1	-7.27769	0.0341149	-1.5768	1	-4.62502	0.309408	-2.17158	1	-9.97994	0.769038
ENSG00000126549	STATH	-8.21111	1	0.9949	1	0.740597	1	0.346523	1	-8.9842	0.0492351	-0.645298	1
ENSG00000126709	IFI6	3.28145	1	2.36562	1	0.00467559	1	4.5178	0.293813	4.19976	0.0492351	4.4354	0.970451
ENSG00000127083	OMD	-1.90838	1	-4.65808	0.680783	-2.95956	0.021201	-3.81477	1	-1.64318	1	1.51354	1
ENSG00000127249	ATP13A4	-2.50008	1	-7.8008	0.0318488	-0.3806	1	-2.51421	1	-1.71299	1	-4.21618	1
ENSG00000127530	OR7C1	2.22281	1	-0.395046	1	5.23158	0.0360834	-Inf	1	Inf	1	Inf	1
ENSG00000128714	HOXD13	4.44777	1	-Inf	1	3.74853	0.0716215	0.14489	1	Inf	0.0407557	0.714598	1
ENSG00000129455	KLK8	-1.78415	1	-6.80444	0.042022	-0.827856	1	-4.49897	0.998316	1.2242	1	-4.80586	1
ENSG00000132698	RAB25	-1.6642	1	-6.9649	0.0376653	0.231583	1	-1.22822	1	-0.837485	1	-3.76312	1
ENSG00000132746	ALDH3B2	-1.06931	1	-6.70247	0.042022	-0.766428	1	-2.95562	1	0.576746	1	-4.20769	1
ENSG00000133985	TTC9	-2.29301	1	-7.24967	0.0406483	1.54798	1	-2.93052	1	-2.03261	1	-3.44095	1
ENSG00000134028	ADAMDEC1	2.26707	1	2.53474	1	1.75031	1	-0.992614	1	6.61147	0.00787063	2.52195	1
ENSG00000134258	VTCN1	1.44369	1	-1.13201	1	-0.638649	1	9.44104	0.00161795	0.7182	1	0.884523	1
ENSG00000134321	RSAD2	2.60628	1	1.7393	1	3.67694	0.000492239	3.88186	0.640194	3.48045	0.208216	3.67025	1
ENSG00000134551	PRH2	-8.22644	1	Inf	1	-Inf	1	NA	NA	-7.31472	6.53633e-05	-Inf	1
ENSG00000134765	DSC1	-1.57862	1	-0.218168	1	-2.97685	0.00775626	-0.954646	1	3.59663	0.533953	-1.42291	1
ENSG00000135373	EHF	-1.73563	1	-8.28254	0.0436236	0.893737	1	-1.95995	1	-1.99777	1	-1.80642	1
ENSG00000136244	IL6	-2.15903	1	5.42371	0.174094	-1.07771	1	-0.87501	1	-4.96884	0.0108855	4.77529	0.640499
ENSG00000136305	CIDEB	-0.654095	1	-3.49308	1	3.23739	0.0482053	-4.81627	0.441449	-1.07518	1	-2.0851	1
ENSG00000136688	IL36G	2.38852	1	-2.92556	1	-0.16995	1	6.36083	0.0306593	-0.454313	1	0.787605	1
ENSG00000136694	IL36A	-3.98686	1	-8.62493	0.0282017	0.188515	1	-7.87914	0.00464103	-5.57898	0.00863334	-3.95665	1
ENSG00000137673	MMP7	1.42001	1	-2.54189	1	-1.95121	0.584859	4.9225	0.763082	5.60652	0.0040943	5.69569	0.368571
ENSG00000137745	MMP13	2.7278	1	1.18992	1	-3.38077	0.00110349	3.00996	1	4.16042	0.878441	9.2303	0.489702
ENSG00000137948	BRDT	2.35067	1	2.18992	1	-4.64289	0.812736	-Inf	1	6.52178	0.0099038	-1.11548	1
ENSG00000138615	CILP	-4.66807	1	-2.32995	1	0.195058	1	-4.91689	0.664789	-4.30648	0.0407557	-1.57136	1
ENSG00000140297	GCNT3	-2.14797	1	-7.97398	0.0318488	1.40151	1	-4.1197	0.475422	-2.13507	1	-3.69537	1
ENSG00000141579	ZNF750	-1.77002	1	-7.20068	0.0357394	-1.01212	1	-2.41218	1	-1.20184	1	-2.21229	1
ENSG00000142619	PADI3	1.51347	1	-5.07061	0.319674	5.14237	2.14998e-06	-4.45874	0.780569	3.65431	0.259032	2.21495	1
ENSG00000143320	CRABP2	-1.62388	1	-7.40161	0.0332914	-0.377179	1	-3.8343	0.640194	-0.810845	1	-0.99189	1
ENSG00000143502	SUSD4	-0.940877	1	-6.66417	0.0436236	-0.178196	1	0.0213978	1	-0.406226	1	-1.98848	1
ENSG00000143556	S100A7	-2.81792	1	-3.89812	0.640807	-0.456089	1	-0.236201	1	7.23828	0.000200179	-8.69545	1
ENSG00000143631	FLG	-1.2748	1	-7.65149	0.0318488	-1.95773	0.696938	-1.97981	1	-1.70234	1	-1.96347	1
ENSG00000143632	ACTA1	-3.34686	1	0.375472	1	1.37948	1	0.0777753	1	-6.6516	0.000466817	-0.420332	1
ENSG00000144452	ABCA12	0.542372	1	-4.81234	0.250324	-0.884607	1	2.77924	1	4.43449	0.0365086	-2.24641	1
ENSG00000145681	HAPLN1	-0.505064	1	-1.08692	1	-3.23042	0.0104044	2.83078	1	1.80806	1	1.43201	1
ENSG00000145879	SPINK7	-4.03863	1	-7.53831	0.0318488	-1.86153	1	-6.51546	0.021856	-7.20406	0.000725806	-6.97368	0.522805
ENSG00000147381	MAGEA4	3.49354	1	0.867988	1	-4.6833	0.0442574	1.14489	1	7.09407	0.00183384	2.66879	1
ENSG00000148346	LCN2	-0.781953	1	-8.35376	0.0282017	0.287618	1	-0.594053	1	1.18189	1	-4.82532	1
ENSG00000149968	MMP3	5.39726	1	0.811405	1	0.858774	1	3.99664	0.870024	6.11095	0.00864282	8.31758	0.553977
ENSG00000151025	GPR158	2.77106	1	-0.202401	1	-0.589446	1	0.14489	1	6.5714	0.00863334	2.14086	1
ENSG00000151715	TMEM45B	-2.84069	1	-7.22208	0.0357394	-1.08157	1	-1.97569	1	-1.25842	1	-4.28648	1
ENSG00000153292	GPR110	-2.14561	1	-8.02492	0.0318488	3.60314	0.023285	-1.30397	1	-0.858014	1	-3.83698	1
ENSG00000153802	TMPRSS11D	-1.58314	1	-7.9257	0.042022	0.47517	1	-0.48629	1	-3.00392	0.486685	-3.06858	1
ENSG00000155657	TTN	-3.04233	1	-0.902006	1	3.0175	0.00756034	-2.19663	1	-4.81581	0.287234	-0.330033	1
ENSG00000156076	WIF1	-4.19657	1	-2.56497	1	-0.722613	1	-1.17704	1	-5.33638	0.00927879	-2.75933	1
ENSG00000156234	CXCL13	2.60403	1	2.31487	1	-2.70702	0.290548	-0.47402	1	7.65623	0.0102827	3.96892	1
ENSG00000157601	MX1	1.09431	1	0.463312	1	2.60391	0.0442574	2.01778	1	2.77118	0.873017	0.821065	1
ENSG00000158055	GRHL3	-1.71008	1	-8.36083	0.0282017	-0.839323	1	-2.2961	1	-2.70798	0.741044	-2.29475	1
ENSG00000159217	IGF2BP1	1.46662	1	-1.07312	1	0.681824	1	5.20984	0.240989	5.55196	0.0154051	1.28141	1
ENSG00000159516	SPRR2G	-1.4029	1	-0.880473	1	-3.08924	0.00836186	-1.85511	1	3.02707	1	-0.246408	1
ENSG00000159763	PIP	-5.17444	1	-Inf	1	Inf	1	-0.85511	1	-4.51007	0.0432069	-Inf	1
ENSG00000160182	TFF1	-6.63036	1	Inf	1	2.40151	1	2.14489	1	-5.42214	0.00787063	1.10692	1
ENSG00000162069	CCDC64B	-1.72082	1	-6.77752	0.042022	0.301973	1	-2.06022	1	0.0066105	1	-2.7895	1
ENSG00000162892	IL24	5.93457	1	7.25025	0.0357394	2.4266	1	4.07089	1	2.00661	1	7.52769	0.16616
ENSG00000163092	XIRP2	-3.13183	1	-0.111253	1	0.00919107	1	0.14489	1	-5.27725	0.00787063	-0.70044	1
ENSG00000163216	SPRR2D	-1.63624	1	-7.78832	0.0332914	-1.78436	1	0.622049	1	1.39016	1	-4.1103	1
ENSG00000163331	DAPL1	-1.86946	1	-7.36467	0.0415752	2.37145	0.16969	-1.28095	1	-0.708019	1	-2.39262	1
ENSG00000163435	ELF3	-0.953498	1	-7.37432	0.0376653	4.06745	2.41298e-05	0.42633	1	-0.705774	1	-2.17005	1
ENSG00000163993	S100P	-2.55322	1	-9.86367	0.0282017	-2.14281	1	-3.79803	0.820274	0.0627051	1	-4.15768	1
ENSG00000164825	DEFB1	-0.530659	1	-8.41741	0.0381003	-3.2567	0.104959	-2.95591	1	-0.334536	1	-4.22651	0.907835
ENSG00000165238	WNK2	1.26358	1	-1.61744	1	3.50755	0.0145175	3.53721	0.998316	-1.00472	1	1.03186	1
ENSG00000165449	SLC16A9	-0.653942	1	-7.24304	0.0357394	1.4565	1	-0.846659	1	-2.05612	1	-1.3512	1
ENSG00000166670	MMP10	4.70283	1	Inf	0.0318488	-1.04405	1	4.70677	0.481932	5.58756	0.0279507	7.60106	0.16616
ENSG00000166965	RCCD1	1.06989	1	-0.246947	1	3.2328	0.0360506	0.788196	1	0.882622	1	0.424105	1
ENSG00000167419	LPO	-3.8618	1	-0.980009	1	0.401508	1	-0.662465	1	-4.6081	0.035098	-0.870365	1
ENSG00000167618	LAIR2	-2.34632	1	Inf	1	-9.6723	2.58576e-12	1.14489	1	1.85461	1	1.52195	1
ENSG00000167634	NLRP7	3.71889	1	NA	NA	-0.661501	1	3.69509	1	7.11095	0.0488382	Inf	1
ENSG00000167653	PSCA	-2.51911	1	-7.3243	0.0332914	-0.768417	1	-5.76133	0.0606271	-0.0115368	1	-3.09276	1
ENSG00000167741	GGT6	-1.79189	1	-7.59668	0.0318488	0.347061	1	-1.73136	1	-0.615331	1	-4.46199	0.769038
ENSG00000167757	KLK11	-2.05117	1	-6.9649	0.0381003	-0.419431	1	-7.5985	0.00464103	-2.03465	1	-3.29495	1
ENSG00000167759	KLK13	-3.07371	1	-7.86265	0.0318488	0.307532	1	-8.19541	0.00464103	-2.76988	0.718317	-6.68072	0.748802
ENSG00000167768	KRT1	1.92844	1	-6.8853	0.0381003	1.12605	1	-1.31454	1	4.99591	0.00857867	-3.33431	1
ENSG00000168079	SCARA5	-2.51449	1	-4.32916	0.608161	-2.11034	0.802978	-7.90632	0.00464103	-2.64578	0.797029	2.75256	1
ENSG00000168497	SDPR	-1.71352	1	-2.73133	1	3.76199	0.00327178	-1.20106	1	-3.02541	0.483386	-1.402	1
ENSG00000168530	MYL1	-3.99608	1	1.41231	1	2.6239	1	1.95224	1	-7.16707	0.00787063	0.147557	1
ENSG00000169245	CXCL10	1.68181	1	3.43426	1	5.58223	5.50443e-09	2.40792	1	3.41159	0.314163	-0.906891	1
ENSG00000169248	CXCL11	3.8821	1	4.50901	0.349053	4.98647	0.00105227	3.27417	1	3.72031	1	1.34138	1
ENSG00000169436	COL22A1	4.0608	1	3.23722	1	0.605042	1	-0.369684	1	7.51229	7.05712e-05	2.39642	1
ENSG00000169550	MUC15	-1.69083	1	-7.4878	0.0318488	0.184158	1	-4.16345	0.539427	1.25379	1	-5.4055	0.47433
ENSG00000170290	SLN	-1.89485	1	Inf	1	0.261957	1	-0.440073	1	-Inf	0.0492351	3.65711	1
ENSG00000171195	MUC7	-3.90838	1	0.604954	1	1.13847	1	-0.85511	1	-6.72471	0.0271413	-1.2854	1
ENSG00000171346	KRT15	-0.325314	1	-7.00961	0.149596	5.68325	1.87875e-07	-1.88622	1	1.53133	1	-0.704676	1
ENSG00000171388	APLN	3.68685	1	8.35984	0.037742	-0.416653	1	3.00996	1	1.68468	1	6.2303	0.285895
ENSG00000173432	SAA1	1.24662	1	7.22212	0.042022	-3.41751	0.24844	2.28239	1	0.626579	1	-4.55842	0.793224
ENSG00000174226	SNX31	-2.54198	1	-5.99496	0.309626	4.04684	0.00271333	-3.55238	0.988903	-2.62566	1	-5.44639	0.522805
ENSG00000178222	RNF212	0.654293	1	-1.39505	1	3.94124	0.0390634	-1.97059	1	3.28672	0.988818	-0.252981	1
ENSG00000179869	ABCA13	0.303002	1	-4.63981	0.305163	0.240586	1	5.6369	0.0893404	4.2362	0.0473196	-0.855277	1
ENSG00000179914	ITLN1	-6.46139	1	-1.13201	1	1.40151	1	-1.66247	1	-5.12936	0.0125329	-1.70044	1
ENSG00000180178	FAR2P1	2.60667	1	5.11275	0.680783	-1.03431	1	2.72985	1	8.17654	0.00241897	3.69188	1
ENSG00000180209	MYLPF	-3.53193	1	Inf	1	2.81655	1	1.72985	1	-Inf	0.0102827	-0.115477	1
ENSG00000182459	TEX19	2.65867	1	-0.395046	1	4.7614	0.0442574	1.14489	1	Inf	1	1.88452	1
ENSG00000182585	EPGN	-1.99048	1	-6.7282	0.042022	1.264	1	-6.28788	0.0362297	-6.58678	0.00649931	-5.90989	0.368571
ENSG00000183018	SPNS2	-2.90248	1	-6.80906	0.042022	-1.02873	1	-4.40575	0.320453	-0.80179	1	-2.09781	1
ENSG00000184012	TMPRSS2	-2.28179	1	-8.28031	0.0282017	-1.3761	1	-1.45304	1	-1.92286	1	-1.90018	1
ENSG00000184330	S100A7A	-0.504544	1	-2.39505	1	-0.544201	1	0.481925	1	7.16527	0.000297843	-5.9728	0.519834
ENSG00000185247	MAGEA11	4.09348	1	-2.39505	1	-0.353379	1	0.559927	1	6.49204	0.0103085	-3.50779	1
ENSG00000185499	MUC1	-2.22813	1	-6.92583	0.037742	2.31905	1	-0.167468	1	-0.443642	1	-4.1415	1
ENSG00000185686	PRAME	2.34335	1	0.412309	1	0.15121	1	6.81023	0.028891	7.87698	0.000466817	2.12059	1
ENSG00000185745	IFIT1	2.02503	1	2.97445	1	3.3839	0.00150483	2.58291	1	1.1162	1	2.93262	1
ENSG00000185966	LCE3E	0.323678	1	-1.98001	1	-3.73006	0.0104044	-2.02504	1	Inf	1	2.02203	1
ENSG00000186205	MARC1	0.224799	1	-1.79714	1	3.31463	0.021201	-0.0468713	1	-1.38091	1	-0.96792	1
ENSG00000186487	MYT1L	-3.23839	1	0.983466	1	-0.013529	1	0.685458	1	-6.33451	0.0030915	-0.70044	1
ENSG00000186529	CYP4F3	0.171717	1	-4.38859	0.563535	2.95605	0.00898188	-0.186625	1	-1.85245	1	-0.714115	1
ENSG00000186831	KRT17P2	0.838186	1	3.35389	1	-1.64852	1	8.42566	0.00885535	1.6272	1	3.06333	1
ENSG00000187054	TMPRSS11A	-2.22409	1	-7.76602	0.0414588	4.19533	1.29759e-05	-2.86125	1	-4.37301	0.0365086	-4.161	1
ENSG00000187689	AMTN	3.07396	1	2.77488	1	-3.75266	0.000151621	-3.85511	1	-1.05228	1	4.52563	0.769038
ENSG00000188373	C10orf99	-1.47283	1	-6.75385	0.0414588	-0.491785	1	-1.97059	1	0.834295	1	-3.54457	1
ENSG00000189001	SBSN	-1.61398	1	-8.35992	0.0332914	-2.10395	0.284186	-5.90975	0.0425197	-0.0733935	1	-3.91201	1
ENSG00000189377	CXCL17	-1.90511	1	-8.36515	0.0282017	-1.14951	1	-2.95918	1	-1.50796	1	-5.30565	0.553977
ENSG00000196091	MYBPC1	-3.53395	1	-0.575618	1	2.57398	1	-0.0775029	1	-5.54606	0.00481763	-1.17688	1
ENSG00000196611	MMP1	5.41797	1	2.59288	1	0.486849	1	4.27791	0.475422	4.9166	0.0111095	9.25974	1
ENSG00000197191	CYSRT1	-3.44294	1	-7.56297	0.0318488	-1.01197	1	-6.16294	0.0466643	-2.98274	0.973313	-6.91832	0.285895
ENSG00000197353	LYPD2	-4.25481	1	-9.51139	0.0282017	-1.35338	1	-5.14257	0.272484	-4.08085	0.909488	-6.03537	0.52204
ENSG00000197632	SERPINB2	-1.4866	1	-7.83592	0.0381003	-2.01087	0.408586	-4.08181	0.743346	-5.31311	0.113662	-1.79015	1
ENSG00000197893	NRAP	-4.48973	1	-0.757616	1	0.301973	1	0.822961	1	-5.9962	0.0040943	0.547488	1
ENSG00000198074	AKR1B10	-0.0175752	1	-7.08271	0.0357394	2.43265	0.0899321	0.133285	1	1.98443	1	-2.42198	1
ENSG00000198092	TMPRSS11F	-1.75347	1	-8.13651	0.03226	1.06909	1	-1.97145	1	-2.00834	1	-2.56551	1
ENSG00000198125	MB	-2.8335	1	-0.547049	1	2.77348	0.975306	0.466818	1	-4.9864	0.0188949	0.705553	1
ENSG00000198848	CES1	0.250473	1	-2.39505	1	4.88654	1.87875e-07	-4.82564	0.272484	-0.114293	1	1.13144	1
ENSG00000203785	SPRR2E	-2.49689	1	-6.75358	0.042022	-2.20775	0.340296	0.994473	1	2.05814	1	-4.41781	1
ENSG00000204542	C6orf15	-2.97602	1	0.34192	1	-3.05119	0.00756034	1.63032	1	4.12209	1	1.84388	1
ENSG00000205592	MUC19	-3.85641	1	-0.477508	1	0.571433	1	-0.440073	1	-5.02354	0.00787063	-0.33787	1
ENSG00000206072	SERPINB11	-3.73117	1	-7.43579	0.0381003	-1.54995	1	-4.11191	0.480987	-5.07021	0.42989	-3.98173	1
ENSG00000206073	SERPINB4	-0.743294	1	-6.77409	0.040914	-0.795384	1	0.830016	1	0.929795	1	-6.8179	0.16616
ENSG00000211519	MIR147B	-3.61957	1	-6.5587	0.0436236	1.10933	1	-3.169	1	-0.0183359	1	-3.3289	1
ENSG00000211644	IGLV1-51	0.870793	1	1.04819	1	2.90057	0.0115046	-1.71309	1	0.0273951	1	1.24407	1
ENSG00000211650	IGLV5-45	-1.04754	1	-0.286112	1	-4.06881	0.00660958	0.704317	1	0.628099	1	-0.115477	1
ENSG00000211653	IGLV1-40	1.69704	1	1.17199	1	3.09965	0.00628771	-0.577576	1	0.525985	1	1.07094	1
ENSG00000211659	IGLV3-25	2.4976	1	1.92308	1	3.28486	0.0141503	0.559927	1	1.16173	1	2.83299	1
ENSG00000211663	IGLV3-19	-0.178204	1	-0.813808	1	3.05155	0.0132346	-2.64652	1	1.79143	1	3.09812	1
ENSG00000211669	IGLV3-10	1.90535	1	-0.546112	1	6.62526	1.98123e-10	0.524177	1	1.85461	1	-0.433336	1
ENSG00000211670	IGLV3-9	1.81245	1	1.3985	1	3.1657	0.127123	-4.20089	1	7.84959	0.00713937	1.75899	1
ENSG00000211673	IGLV3-1	1.79814	1	0.950179	1	2.63406	0.0442574	-0.977248	1	0.964249	1	1.23194	1
ENSG00000211896	IGHG1	2.20775	1	2.04	1	2.8573	0.0459683	0.163626	1	3.85521	0.104993	3.39389	1
ENSG00000211897	IGHG3	2.48201	1	1.33643	1	2.27266	0.153262	0.118578	1	4.85931	0.0299162	2.22395	1
ENSG00000211899	IGHM	2.05093	1	2.03919	1	3.98133	4.52915e-05	-0.357281	1	0.779631	1	0.17757	1
ENSG00000211904	IGHJ2	2.33387	1	1.27738	1	4.40509	1.08341e-05	-0.748195	1	0.684682	1	1.94342	1
ENSG00000211934	IGHV1-2	2.05389	1	1.36098	1	3.89241	0.000111557	-2.762	1	0.899695	1	1.80206	1
ENSG00000211936		2.29405	1	0.47663	1	3.47834	0.0018917	-2.6277	1	Inf	1	Inf	1
ENSG00000211937	IGHV2-5	1.05225	1	0.65226	1	3.03307	0.00836186	-1.42586	1	2.9305	0.651152	0.966137	1
ENSG00000211940		0.325393	1	0.501923	1	3.46226	0.00127844	-1.44007	1	-0.255446	1	0.188304	1
ENSG00000211943	IGHV3-15	1.51491	1	1.18992	1	4.03774	0.000282611	-0.78111	1	2.36275	1	2.22556	1
ENSG00000211945	IGHV1-18	1.27957	1	1.16312	1	3.01335	0.00898188	-2.68293	1	0.836685	1	2.79044	1
ENSG00000211967	IGHV3-53	1.19897	1	0.926882	1	2.99074	0.0338649	-Inf	0.995452	0.0997199	1	4.05445	1
ENSG00000211976	IGHV3-73	1.6126	1	-0.20023	1	3.52518	0.016379	-4.24743	1	3.17654	0.708046	3.94342	1
ENSG00000213886	UBD	0.0267632	1	2.07527	1	0.863852	1	0.931183	1	5.26563	0.0102827	-1.2528	1
ENSG00000224373	IGHV4-59	1.49577	1	1.62485	1	4.1854	1.61976e-05	-2.1219	1	0.124214	1	1.33518	1
ENSG00000224689	ZNF812	-1.33225	1	-8.48074	0.0282017	3.50204	0.00578394	-0.593319	1	0.524218	1	-2.95395	1
ENSG00000226803		-2.96887	1	1.18992	1	-0.561966	1	-0.662465	1	-Inf	0.00183384	0.621488	1
ENSG00000226813		4.28925	1	Inf	1	Inf	0.0341885	-Inf	1	NA	NA	Inf	1
ENSG00000226894	TMPRSS11BNL	-3.33232	1	-7.08679	0.0357394	2.52281	1	-3.66729	0.892427	-5.25392	0.307836	-4.2207	0.892687
ENSG00000228695	CES1P1	2.23338	1	0.189916	1	6.67453	5.50669e-05	-2.762	1	1.68468	1	Inf	1
ENSG00000231475	IGHV4-31	0.860256	1	-0.714736	1	2.86765	0.0387301	-1.94257	1	1.18718	1	3.19265	1
ENSG00000231887	PRH1	-4.86575	1	Inf	1	-0.183454	1	1.14489	1	-6.09293	0.00698519	-0.70044	1
ENSG00000232216	IGHV3-43	2.15821	1	2.47942	1	4.11234	0.00194669	-2.49897	1	1.54528	1	1.89308	1
ENSG00000233098	CCDC144NL-AS1	2.42547	1	1.54355	1	-0.305445	1	1.05743	1	4.96354	0.0218952	1.74013	1
ENSG00000234068	PAGE2	5.10939	1	NA	NA	0.816546	1	NA	NA	Inf	0.0174552	-Inf	1
ENSG00000236467	KCNMA1-AS1	-5.24495	1	1.41231	1	0.575538	1	-0.270148	1	-9.09777	9.57365e-06	-0.70044	1
ENSG00000237975	FLG-AS1	-2.15167	1	-7.071	0.042022	0.167535	1	-1.41311	1	-1.05228	1	-2.81592	1
ENSG00000238129		5.128	1	-0.395046	1	NA	NA	-Inf	1	Inf	0.0134115	Inf	1
ENSG00000239474	KLHL41	-3.65569	1	-2.59668	1	2.64842	0.951712	-0.546988	1	-5.44689	0.00713937	-1.02237	1
ENSG00000240834		1.78718	1	2.35151	1	-0.609314	1	-2.31454	1	5.52766	0.00627892	3.05445	1
ENSG00000241794	SPRR2A	-2.24217	1	-7.68727	0.0357394	-0.89715	1	0.277373	1	0.107025	1	-4.49082	1
ENSG00000242550	SERPINB10	-1.32915	1	-7.66317	0.0318488	-2.21258	0.327952	-3.86947	0.664789	-5.45006	0.0102827	-1.85934	1
ENSG00000249007		-0.742751	1	-6.40729	0.0551481	4.58062	2.41167e-05	0.461977	1	-0.651273	1	-1.76314	1
ENSG00000249395	CASC9	2.24931	1	-0.395046	1	0.405914	1	7.35434	0.272484	6.6311	0.00787063	5.32193	1
ENSG00000250056	LINC01018	2.43235	1	0.0199915	1	-0.846419	1	-1.85511	1	7.90868	0.00627892	-1.92283	1
ENSG00000253240	IGHV3-36	1.8174	1	Inf	1	4.4864	0.0145175	-1.66247	1	-0.315318	1	-0.115477	1
ENSG00000253998	IGKV2-29	2.69648	1	3.49248	1	3.46254	0.00208254	0.659463	1	NA	NA	-0.70044	1
ENSG00000258668	COX6CP11	Inf	1	NA	NA	Inf	0.0465778	NA	NA	NA	NA	NA	NA
ENSG00000259326		0.410336	1	-1.39505	1	4.17644	0.0224282	-0.242134	1	-0.315318	1	-0.285402	1
ENSG00000261272	MUC22	-6.13124	1	-9.21452	0.0282017	-0.109453	1	-7.52577	0.00495126	-1.94335	1	-3.3409	1
ENSG00000262885		5.52199	1	NA	NA	Inf	0.000322835	-Inf	1	NA	NA	Inf	1
ENSG00000267313	KC6	0.255537	1	-4.91861	1	-0.300811	1	4.98619	0.952968	Inf	0.0494642	-0.530515	1
ENSG00000267881	CEA	-2.88335	1	-9.17968	0.029839	-1.05019	1	-3.35584	1	-1.73168	1	-4.14018	1
ENSG00000269416	LINC01224	1.36934	1	-1.71697	1	5.69429	2.41298e-05	0.559927	1	-0.90028	1	-2.81592	1
ENSG00000269994		1.81854	1	0.901936	1	0.45665	1	3.77107	1	Inf	0.0250493	-0.185867	1
B. miRNA expression
Pooled miRNA analysis
Precursor
miRNA ID	Log2FC	padj
hsa_mir_139	-2.18785	0.0233272
hsa_mir_203	-2.4434	0.0100408
hsa_mir_503	2.6454	0.00397144
mature
miRNA ID	log2FC	padj
hsa_miR_203	-2.61417	0.00392804
hsa_miR_424	1.79528	0.00256023

## Sheet: Supp Table 6
Supplementary Table 6: miRNA target genes used in the pathway analysis using mirPath and the significant pathways obtained.
miRNA	miRNA Target Gene	Gene Ensembl id	hsa-miR-503	ATF6	ENSG00000118217
hsa-miR-424 (both hsa-miR-424-5p and hsa-miR-424-3p)	ATF6	ENSG00000118217		CDC14A	ENSG00000079335
	NM_001145306(hsa)	NM_001145306(hsa)		NM_053056.2(hsa)	NM_053056.2(hsa)
	CDC14A	ENSG00000079335		CCNF	ENSG00000162063
	NM_001136126(hsa)	NM_001136126(hsa)		WEE1	ENSG00000166483
	CCNF	ENSG00000162063		ANLN	ENSG00000011426
	WEE1	ENSG00000166483		CHEK1	ENSG00000149554
	CDK6	ENSG00000105810		AGO1	ENSG00000092847
	KIF23	ENSG00000137807		CCND1	ENSG00000110092
	NM_005595(hsa)	NM_005595(hsa)		CCNE2	ENSG00000175305
	ANLN	ENSG00000011426		CCNE1	ENSG00000105173
	CHEK1	ENSG00000149554		CDKN1A	ENSG00000124762
	NM_002755.3(hsa)	NM_002755.3(hsa)		CDC25A	ENSG00000164045
	NM_053056(hsa)	NM_053056(hsa)
	CCND1	ENSG00000110092	hsa-miR-203	p63(hsa)	p63(hsa)
	ITPR1	ENSG00000150995		NM_003722(hsa)	NM_003722(hsa)
	NM_057182(hsa)	NM_057182(hsa)		TP63	ENSG00000073282
	PLAG1	ENSG00000181690		CDK6	ENSG00000105810
	NM_023105.2(hsa)	NM_023105.2(hsa)		NM_007313(hsa)	NM_007313(hsa)
	CCNE1	ENSG00000105173		SOCS3	ENSG00000184557
	MAP2K1	ENSG00000169032		ABCE1	ENSG00000164163
	NFIA	ENSG00000162599		SOCS-3(hsa)	SOCS-3(hsa)
	FGFR1	ENSG00000077782		BCL2L2	ENSG00000129473
	PIAS1	ENSG00000033800		BCR-ABL1(hsa)	BCR-ABL1(hsa)
	CCND3	ENSG00000112576		p63a(hsa)	p63a(hsa)
	NM_002655(hsa)	NM_002655(hsa)		ABL1	ENSG00000097007
	CDC25A	ENSG00000164045		NM_003955(hsa)	NM_003955(hsa)
	NM_002306(hsa)	NM_002306(hsa)
	LGALS3	ENSG00000131981
Significant pathways for miRNA target genes	KEGG entry
cell cycle	hsa04110
p53 signaling pathway	hsa04115
viral oncogenesis	hsa05203
prostate cancer	hsa05215
melanoma	hsa05218
pathways in cancer	hsa05200
chronic myeloid leukemia	hsa05220
hepatitis b	hsa05161
glioma	hsa05214
small cell lung cancer	hsa05222
non-small cell lung cancer	hsa05223
PI3K-Akt signaling	hsa04151
bladder cancer	hsa05219
measles	hsa05162
thyroid cancer	hsa05216
pancreatic cancer	hsa05212
Jak-STAT signaling	hsa04630
Oocyte meiosis	hsa04114
ErbB signaling	hsa04012
colorectal cancer	hsa05210
endometrial cancer	hsa05213
acute myeloid leukemia	hsa05221
hepatitis c	hsa05160
serotonergic synapse	hsa04726
long-term potentiation	hsa04720
viral myocarditis	hsa05416

## Sheet: Supp Table 7
Supplementary Table 7: Results of random forest analysis.
SCCL+SCCHP
Sensitivity	# iterations/500	# genes	Score	Genes
100	39	8	487.5	ACPP BRDT DSC1 IFIT3 MAGEC2 MX1 TFF1 WIF1
100	30	8	375	BRDT DSC1 IFIT3 KRT15 MAGEC2 MX1 TFF1 WIF1
93.75	16	5	300	BRDT DSC1 IFIT3 MAGEC2 MX1
100	22	8	275	ACPP BRDT DSC1 IFIT3 KRT15 MAGEC2 MX1 WIF1
100	12	10	120	ACPP BRDT DSC1 IFIT3 KRT15 MAGEA11 MAGEC2 MX1 TFF1 WIF1
100	8	8	100	BRDT DSC1 IFIT3 KRT15 MAGEC2 MX1 SAA1 WIF1
100	10	10	100	ACPP BRDT DSC1 IFIT3 KRT15 MAGEC2 MX1 SAA1 TFF1 WIF1
100	5	8	62.5	ACPP BRDT DSC1 IFIT3 MAGEC2 MX1 SAA1 WIF1
100	4	8	50	BRDT DSC1 IFIT3 MAGEC2 MX1 SAA1 TFF1 WIF1
100	4	8	50	BRDT DSC1 IFIT3 KRT15 MAGEA11 MAGEC2 MX1 WIF1
TCGA_L
Sensitivity	# iterations/500	# genes		Genes
91.1765	376	2	17141.2	BRDT MAGEC2
97.0588	10	5	194.118	BRDT KRT34 MAGEC2 RELN TTN
97.0588	9	5	174.706	BRDT KRT34 MAGEC2 RELN S100P
97.0588	5	6	80.8823	BRDT KRT34 MAGEC2 RELN S100P TTN
97.0588	4	6	64.7059	BRDT KRT34 MAGEA11 MAGEC2 S100P TTN
100	2	5	40	ACPP BRDT KRT34 MAGEC2 S100P
97.0588	2	5	38.8235	BRDT KRT34 MAGEC2 S100P TTN
97.0588	2	5	38.8235	BRDT KRT34 MAGEC2 RELN SERPINB3
97.0588	2	5	38.8235	AMTN BRDT KRT34 MAGEC2 TTN
97.0588	2	5	38.8235	AMTN BRDT KRT34 MAGEC2 RELN
